# Supplementary material for: Exploratory Analysis of the Copy Number Alterations in Glioblastoma Multiforme
Source: PLoS One. 2008 Dec 30;3(12):e4076. doi: 10.1371/journal.pone.0004076 (PMC2605252; doi:10.1371/journal.pone.0004076)
Supplement: Table S1 — Low-entropy regions, including the normal CNV regions. (0.10 MB XLS) [file pone.0004076.s023.xls]

## Sheet: Complete results
	Region #	Known genes in GBM	Ch	Start	End	Entropy	Size	Rate of known CNV	CNV in normal samples	Min entropy region	No of probes	Max CN	MinCN	Q 0.025	QQ 0.025	< 0.025 rate	Q 0.25	QQ 0.25	< 0.25 rate	Q 0.50	QQ 0.50	> 0.50 rate	Q 0.75	QQ 0.75	> 0.75 rate	Q 0.975	QQ 0.975	> 0.975 rate
	1		1	3535183	3799782	-0.23712	264599	0.805556	0	3607296	36	0.163	-0.2678	-0.2286	0.006966	0.113939	-0.0418	0.044746	0.713074	-0.0171	0.092206	0.21507	0.0004	0.3889	0.095309	0.0966	0.947698	0.005988
	2		1	3928417	3978407	-0.218348	49990	0	0	3928417	6	0.163	-0.2678	-0.2316	0.006145	0.113772	-0.0418	0.044746	0.720559	-0.0171	0.092206	0.207585	0.0001	0.378529	0.095808	0.0966	0.947698	0.005988
	3	CHD5	1	4028404	6333694	-0.368269	2305290	0.345679	0	5881344	162	0.163	-0.2924	-0.2446	0.004095	0.137835	-0.0425	0.044269	0.691247	-0.0134	0.109853	0.228173	0.001	0.423432	0.10638	0.082	0.942431	0.007651
	4		1	7728761	7742417	-0.217728	13656	0	0	7728761	3	0.163	-0.502	-0.2373	0.005078	0.149701	-0.0195	0.082244	0.520958	-0.0039	0.22515	0.367265	0.0077	0.641736	0.179641	0.0822	0.943107	0.011976
	5		1	7889543	7926197	-0.236049	36654	0	0	7926197	5	0.163	-0.6774	-0.27	0.000965	0.155689	-0.0186	0.085712	0.473054	-0.0022	0.280098	0.413174	0.01	0.683399	0.221557	0.0822	0.943107	0.011976
	6		1	12789092	12841376	-0.548755	52284	1	1	12822218	6	0.163	-1.0005	-0.3337	0.000434	0.129741	-0.018	0.087789	0.507984	-0.00365	0.232231	0.332335	0.0069	0.61887	0.153693	0.1	0.949237	0.013972
	7		1	16799363	17148621	-1.63795	349258	1	1	17114366	22	0.2391	-0.5398	-0.1995	0.009564	0.148612	-0.0267	0.061705	0.497006	-0.003	0.251038	0.364453	0.0122	0.72969	0.24061	0.1658	0.990064	0.046815
	8		1	25482065	25536112	-1.08105	54047	1	1	25529578	6	0.2053	-0.4591	-0.2866	0.000601	0.200599	-0.0206	0.077959	0.43513	-0.0006	0.353072	0.421158	0.0123	0.732208	0.234531	0.1135	0.960976	0.011976
	9		1	50961735	51283220	-0.332608	321485	0	0	51108144	30	0.1693	-0.9146	-0.4255	0.000366	0.066068	-0.0042	0.21417	0.264471	0.0037	0.531645	0.513972	0.0214	0.833615	0.318363	0.1022	0.950974	0.012974
	10		1	72550277	72568038	-2.03074	17761	1	1	72550277	2	0.5132	-1.684	-1.3326	1.1e-05	0.209581	-0.0197	0.081012	0.353293	0.001	0.423432	0.443114	0.0166	0.788254	0.269461	0.4244	0.999366	0.113772
	11		1	83442004	83664342	-0.423137	222338	1	0.9	83495639	10	0.1958	-0.2492	-0.1097	0.023034	0.02994	-0.0016	0.312889	0.179641	0.0058	0.594997	0.596407	0.0179	0.803333	0.314371	0.1372	0.984037	0.064072
	12		1	103909082	103965303	-0.810718	56221	1	1	103965256	7	0.4778	-0.274	-0.2051	0.009405	0.035073	-0.0015	0.319502	0.171086	0.0058	0.594997	0.587682	0.017	0.792881	0.308811	0.2208	0.996266	0.094953
	13		1	110023297	110041457	-1.26136	18160	0.666667	1	110041457	3	0.3964	-0.2834	-0.222	0.008041	0.0499	-0.0028	0.261277	0.219561	0.0042	0.546261	0.54491	0.0156	0.779699	0.311377	0.3426	0.999334	0.121756
	14		1	116970419	116995603	-0.277526	25184	1	0	116976778	3	0.2186	-0.2491	-0.1318	0.020049	0.053892	-0.0035	0.235488	0.263473	0.0018	0.464966	0.45509	0.0126	0.737495	0.225549	0.1222	0.972889	0.023952
	15		1	147307666	147927314	-1.12903	619648	1	1	147329848	10	0.2581	-0.3641	-0.1845	0.010528	0.163473	-0.0113	0.125607	0.326347	0.0024	0.48669	0.48024	0.013	0.749319	0.246108	0.1326	0.982878	0.039521
	16		1	150823099	150852881	-6.22474	29782	1	1	150848538	6	0.674	-1.33	-0.6648	0.000264	0.330339	-0.3368	0.000429	0.384232	0.0072	0.631637	0.553892	0.2092	0.996195	0.44511	0.5117	0.999504	0.369261
	17		1	151027381	151036464	-3.11221	9083	1	1	151036464	3	0.4571	-1.872	-0.7617	0.000142	0.041916	0.0006	0.398208	0.155689	0.0116	0.713242	0.690619	0.2615	0.997582	0.46507	0.4081	0.99936	0.299401
	18		1	159749638	159907537	-0.464552	157899	1	1	159876806	11	0.2898	-0.3268	-0.0584	0.037564	0.015242	-0.0016	0.312889	0.140446	0.0045	0.557146	0.559608	0.0189	0.813081	0.329341	0.1571	0.987984	0.054981
	19		1	167493797	167523169	-1.10241	29372	0.666667	0.666667	167507911	3	0.2618	-1.2822	-1.0335	1.9e-05	0.117764	-0.0029	0.251944	0.239521	0.0018	0.464966	0.459082	0.0117	0.715357	0.217565	0.1547	0.987308	0.037924
	20		1	195005549	195158261	-1.73788	152712	1	0.470588	195015145	17	0.2618	-0.7373	-0.2901	0.000539	0.139133	-0.004	0.220319	0.262416	0.0025	0.490535	0.4882	0.0161	0.782444	0.274745	0.1674	0.990069	0.05037
	21		1	200622685	200786311	-1.07404	163626	0.071429	1	200632307	14	0.2618	-0.2193	-0.1739	0.01097	0.08982	-0.0115	0.121589	0.353721	0.0006	0.398208	0.407613	0.0088	0.661924	0.17793	0.1211	0.97063	0.02438
	22	MDM4	1	201942811	203355851	-0.482982	1413040	0.019481	0	202787594	154	1.5931	-0.0722	-0.0234	0.066144	0	-0.0022	0.280098	0.212458	0.0031	0.519827	0.514853	0.0181	0.805696	0.302784	1.0414	0.999689	0.084066
	23		1	211070071	211076120	-0.244764	6049	1	1	211070071	2	0.2606	-0.2839	-0.2536	0.002168	0.053892	-0.002	0.290451	0.215569	0.0022	0.482568	0.479042	0.0144	0.767381	0.269461	0.1272	0.978327	0.02994
	24		1	241162528	241187720	-0.221554	25192	1	1	241162528	2	1.3078	-0.2019	-0.1578	0.015197	0.053892	-0.0013	0.32593	0.191617	0.0026	0.497732	0.497006	0.0126	0.737495	0.239521	0.1253	0.976808	0.02994
	25		1	246433985	246862058	-1.79328	428073	1	1	246805550	54	0.4024	-1.5273	-0.2436	0.004827	0.052562	0.0038	0.536041	0.111555	0.0373	0.888653	0.780217	0.0649	0.924984	0.609115	0.1839	0.99599	0.076625
	26		2	24426149	24551934	-0.167239	125785	0.142857	0	24551934	7	0.2867	-0.2914	-0.0397	0.035665	0.023952	-0.0068	0.241574	0.251497	0.0013	0.549633	0.538922	0.0101	0.84459	0.341317	0.1548	0.991436	0.05988
	27		2	24616100	24712348	-0.182928	96248	0	0	24712348	9	0.2244	-0.2914	-0.0554	0.019978	0.02994	-0.0068	0.241574	0.251497	0.0013	0.549633	0.538922	0.0101	0.84459	0.341317	0.1548	0.991436	0.053892
	28		2	24819254	24866786	-0.150883	47532	0	0	24866786	7	0.2244	-0.2914	-0.0554	0.019978	0.02994	-0.0068	0.241574	0.257485	0.001	0.544908	0.532934	0.0092	0.82901	0.335329	0.1548	0.991436	0.047904
	29		2	34556463	34580562	-1.1222	24099	1	1	34580562	2	0.2182	-1.062	-0.8354	2e-06	0.167665	-0.0127	0.166201	0.305389	-0.0004	0.464288	0.467066	0.0061	0.758428	0.257485	0.1517	0.988342	0.041916
	30		2	80692507	80703023	-0.281537	10516	0.5	0	80703023	2	0.3102	-0.1383	-0.0914	0.011938	0.02994	-0.0072	0.231158	0.275449	-0.0004	0.464288	0.461078	0.0047	0.707038	0.209581	0.2254	0.999402	0.05988
	31		2	85806436	85899917	-0.15732	93481	0	0	85899917	11	0.2779	-0.1383	-0.055	0.020255	0.02994	-0.006	0.254797	0.233533	0.0005	0.519772	0.508982	0.006	0.752976	0.251497	0.143	0.987917	0.047904
	32		2	87229617	87736005	-0.181316	506388	1	0	87736005	9	0.1904	-0.2858	-0.0774	0.017926	0.041916	-0.006	0.254797	0.245509	0.0001	0.492831	0.491018	0.0054	0.728893	0.239521	0.1364	0.987456	0.041916
	33		2	89275114	89895595	-0.450733	620481	1	1	89871298	19	0.3406	-0.2953	-0.2129	0.001937	0.077214	-0.0072	0.231158	0.281122	-0.0004	0.464288	0.461078	0.0047	0.707038	0.215569	0.0779	0.973367	0.023952
	34		2	113106316	113112980	-0.426295	6664	0	0	113112980	2	0.4499	-0.197	-0.0438	0.025474	0.017964	-0.006	0.254797	0.239521	0.0001	0.492831	0.491018	0.0057	0.741815	0.245509	0.2262	0.999403	0.083832
	35		2	131811456	131814549	-0.188239	3093	1	0	131814549	2	0.1005	-0.2677	-0.1274	0.004778	0.077844	-0.0131	0.161859	0.353293	-0.0015	0.400489	0.401198	0.0038	0.685653	0.173653	0.033	0.947177	0.011976
	36		2	132117353	132206395	-0.319733	89042	1	1	132185443	6	0.1005	-0.2568	-0.1346	0.00459	0.10479	-0.014	0.145896	0.38024	-0.00195	0.383252	0.379242	0.0026	0.647036	0.156687	0.033	0.947177	0.011976
	37		2	132728637	132739951	-0.15145	11314	1	1	132739951	2	0.1005	-0.2557	-0.0934	0.010243	0.071856	-0.0121	0.171174	0.335329	-0.0014	0.400634	0.407186	0.003	0.6622	0.179641	0.0663	0.964613	0.011976
	38		2	202864197	203906650	-0.268642	1042453	0.027273	0	202957278	110	0.1785	-0.2788	-0.0354	0.040883	0.01252	-0.0019	0.383252	0.139848	0.0032	0.672458	0.63718	0.0272	0.940095	0.442406	0.112	0.985006	0.038269
	39		2	227952158	227973294	-0.449874	21136	0.5	0.75	227956770	4	0.2547	-0.126	-0.0438	0.025474	0.023952	-0.0022	0.370629	0.140719	0.002	0.601345	0.61976	0.0087	0.816021	0.335329	0.1917	0.998559	0.07485
	40		2	236569801	236786841	-0.171241	217040	1	0	236569801	28	0.1728	-0.1997	-0.1207	0.004951	0.065868	-0.0245	0.079643	0.562874	-0.0121	0.171174	0.263473	0.0004	0.514916	0.11976	0.069	0.966459	0.023952
	41		2	242505290	242677097	-0.687798	171807	1	1	242572760	33	0.1845	-0.302	-0.2795	0.000301	0.146616	-0.033	0.056096	0.626202	-0.0159	0.134669	0.2045	-0.0014	0.400634	0.113954	0.069	0.966459	0.024859
	42		3	46771064	46823702	-0.530723	52638	1	1	46779411	4	0.1623	-1.0381	-0.3136	0.000109	0.118263	-0.0135	0.134498	0.417665	-0.0014	0.343652	0.342814	0.0042	0.613367	0.11976	0.0588	0.961629	0.023952
	43		3	89488438	89499462	-0.537428	11024	1	1	89499462	3	0.1672	-1.6547	-0.2994	0.000213	0.095808	-0.0044	0.223732	0.269461	0.0009	0.454213	0.461078	0.0082	0.724989	0.215569	0.051	0.953968	0.011976
	44		3	106776838	106776898	-0.217993	60	0	0	106776838	3	0.2223	-0.2803	-0.0978	0.041093	0.017964	-0.0034	0.255529	0.233533	0.0021	0.51389	0.51497	0.0096	0.759443	0.251497	0.1672	0.996857	0.047904
	45		3	117520637	117525922	-0.201204	5285	0	0	117520637	2	0.1672	-0.2374	-0.1568	0.015102	0.05988	-0.006	0.19913	0.290419	0.0007	0.447544	0.458084	0.0079	0.708946	0.218563	0.1021	0.977205	0.02994
	46		3	127693149	127727387	-0.212353	34238	0.75	0	127693149	4	0.1424	-0.3105	-0.1647	0.01303	0.041916	-0.0281	0.082764	0.491018	-0.0031	0.267112	0.305389	0.0037	0.58634	0.149701	0.1021	0.977205	0.02994
	47		3	129623511	129652518	-0.20478	29007	1	0	129652518	4	0.1726	-0.2644	-0.1871	0.011907	0.047904	-0.0221	0.095262	0.443114	-0.0023	0.293395	0.335329	0.0047	0.634862	0.161677	0.0812	0.971925	0.023952
	48		3	129872941	129883644	-0.280945	10703	1	0	129883644	2	0.1726	-0.2802	-0.2577	0.00072	0.05988	-0.0173	0.117864	0.365269	-0.0001	0.398365	0.413174	0.0066	0.691944	0.197605	0.1229	0.984023	0.035928
	49		3	163987486	164112902	-4.00111	125416	1	0.8	164077317	10	0.4481	-1.7231	-1.5567	1.6e-05	0.187425	-0.0035	0.244739	0.248503	0.0079	0.708946	0.612575	0.1289	0.986835	0.475449	0.3437	0.999794	0.285629
	50		3	166528692	166548143	-0.239335	19451	1	1	166528692	2	0.1718	-0.3145	-0.276	0.00055	0.047904	-0.0019	0.308727	0.194611	0.0032	0.572243	0.568862	0.0109	0.780317	0.299401	0.0878	0.974102	0.023952
	51		3	181382003	181447344	-0.22919	65341	0	0	181382003	2	0.516	-0.1159	-0.0484	0.065601	0	0.0006	0.432389	0.11976	0.0059	0.665048	0.688623	0.0178	0.862446	0.42515	0.2432	0.999629	0.071856
	52		3	196904378	196958496	-2.1177	54118	1	1	196911084	11	0.2542	-0.4815	-0.3032	0.000204	0.146979	-0.057	0.057882	0.383778	0.0007	0.447544	0.481764	0.0173	0.858517	0.343495	0.1871	0.999541	0.138813
	53		4	39131124	39168967	-0.216606	37843	0	1	39131124	8	1.5645	-0.2097	-0.0859	0.024096	0.023952	-0.0034	0.292305	0.209581	0.0047	0.660955	0.598802	0.0269	0.942463	0.431138	0.1042	0.979705	0.041916
	54		4	39704302	39832694	-0.210956	128392	0.133333	1	39727819	15	0.1833	-0.2568	-0.0859	0.024096	0.023952	-0.0038	0.274113	0.220758	0.0038	0.628895	0.587625	0.0255	0.940469	0.413972	0.1042	0.979705	0.041118
	55	PDFGRA	4	53634367	57090231	-0.940029	3455864	0.014388	0	54533832	278	1.9014	-0.2595	-0.0349	0.055868	0.010791	-0.001	0.387716	0.161892	0.0031	0.601041	0.601344	0.013	0.868384	0.363912	0.8989	0.999292	0.139728
	56		4	69057764	69165843	-4.07142	108079	1	1	69139066	11	0.3241	-1.6289	-1.0946	2.4e-05	0.320087	-0.1434	0.013039	0.372346	0.001	0.509012	0.50245	0.1364	0.984707	0.375612	0.3108	0.998147	0.291236
	57		4	70184219	70264718	-1.48854	80499	1	1	70237807	9	0.1742	-1.2216	-0.2478	0.001217	0.231537	-0.0804	0.031991	0.403194	-0.0005	0.416512	0.413839	0.0051	0.687452	0.194943	0.0587	0.969614	0.012641
	58		4	190749392	190907894	-0.551545	158502	1	1	190789269	11	0.2731	-0.2411	-0.1855	0.007697	0.118672	-0.0116	0.128574	0.370169	-0.0022	0.338408	0.371257	0.0046	0.655238	0.176919	0.0719	0.970086	0.022863
	59		5	745881	894979	-2.54927	149098	1	1	819066	14	0.731	-0.5071	-0.3311	0.000551	0.2284	-0.0918	0.02996	0.603935	-0.02	0.101615	0.284003	0.0068	0.687132	0.236099	0.2105	0.999635	0.11976
	60		5	8778991	8800030	-0.216159	21039	1	1	8800030	2	0.1494	-0.4117	-0.3346	0.000549	0.065868	-0.0206	0.096804	0.45509	-0.0017	0.294644	0.353293	0.0047	0.620177	0.167665	0.0967	0.978633	0.035928
	61		5	17647092	17662034	-0.366422	14942	1	1	17653628	3	0.1494	-0.364	-0.3009	0.000605	0.077844	-0.0021	0.271851	0.239521	0.0022	0.489694	0.499002	0.0093	0.75978	0.251497	0.0967	0.978633	0.037924
	62		5	32146520	32203365	-0.505907	56845	1	1	32203365	9	0.2979	-0.2342	-0.1043	0.024721	0.023952	-0.0003	0.346191	0.143713	0.0039	0.585271	0.580838	0.0147	0.839681	0.317365	0.1973	0.99958	0.11976
	63		5	68868742	70693473	-1.57021	1824731	1	0.777778	70343886	9	0.5455	-0.7767	-0.1623	0.015852	0.061876	-0.0017	0.294644	0.194943	0.004	0.591748	0.57352	0.0168	0.860001	0.371923	0.2425	0.999783	0.091151
	64		5	117403409	117420927	-0.193341	17518	1	1	117403409	2	0.1354	-0.2361	-0.2058	0.014045	0.041916	-0.0019	0.280221	0.221557	0.0026	0.513162	0.520958	0.0086	0.741633	0.239521	0.0854	0.965204	0.011976
	65		5	140203469	140216553	-1.3338	13084	1	1	140207614	4	0.1354	-2.0634	-0.3189	0.00056	0.212575	-0.039	0.058406	0.330838	0.0022	0.489694	0.498503	0.0093	0.75978	0.263473	0.0523	0.948716	0.019461
	66		5	150185219	150201174	-0.975806	15955	1	1	150201174	2	0.1354	-1.2548	-1.102	1.7e-05	0.155689	-0.0183	0.109364	0.42515	-0.0007	0.330118	0.383234	0.005	0.633338	0.149701	0.0842	0.96289	0.017964
	67		5	164370828	164522125	-0.190959	151297	0	0	164370828	7	0.127	-0.3399	-0.2071	0.013057	0.05988	-0.0064	0.188089	0.359281	0.0001	0.388103	0.419162	0.0062	0.669167	0.185629	0.0845	0.964223	0.017964
	68		5	177324649	177331409	-0.22026	6760	1	1	177324649	2	0.127	-0.2768	-0.2299	0.008945	0.05988	-0.0149	0.129152	0.449102	-0.0005	0.343593	0.359281	0.0049	0.630657	0.173653	0.0766	0.960521	0.017964
	69		5	180342889	180362368	-1.68771	19479	1	0.75	180351147	4	0.3004	-1.5459	-0.9664	2e-05	0.115269	-0.0235	0.090818	0.51497	-0.00435	0.227538	0.327844	0.0035	0.561902	0.202096	0.2158	0.999683	0.083832
	70		6	204557	341415	-1.50785	136858	1	1	262649	14	0.2468	-0.3219	-0.2391	0.007139	0.044482	-0.0869	0.100922	0.473909	-0.0113	0.273596	0.294269	0.0018	0.592802	0.189906	0.096	0.9919	0.051754
	71		6	29962878	30031396	-1.00461	68518	1	1	29981959	9	0.2015	-0.6719	-0.1651	0.048883	0.018629	-0.0135	0.255559	0.23686	-0.0001	0.494343	0.493014	0.0093	0.831746	0.305389	0.1249	0.996055	0.137725
	72		6	31395353	31418035	-0.584036	22682	1	1	31395353	2	0.2369	-0.9193	-0.2291	0.013715	0.023952	-0.012	0.267795	0.197605	0.0007	0.546724	0.508982	0.0093	0.831746	0.299401	0.1876	0.999617	0.107784
	73		6	32558699	32738472	-6.28289	179773	1	1	32600991	20	0.4703	-1.2351	-0.6809	5.7e-05	0.223353	-0.1671	0.045623	0.507485	-0.0147	0.247587	0.340419	0.003	0.647001	0.215868	0.2135	0.999665	0.11018
	74		6	35866273	35873364	-0.88247	7091	1	1	35873364	2	0.8363	-0.3869	-0.2663	0.000556	0.113772	-0.0192	0.19851	0.281437	0.0001	0.501437	0.502994	0.0061	0.76224	0.281437	0.077	0.988768	0.047904
	75		6	79035920	79080017	-1.36041	44097	1	1	79058573	3	0.2233	-1.955	-1.6316	5e-06	0.173653	-0.1122	0.082267	0.341317	-0.0003	0.487357	0.483034	0.0059	0.752809	0.251497	0.1079	0.99404	0.063872
	76		6	165645566	165650639	-1.29501	5073	1	1	165645566	2	0.3191	-1.0252	-0.757	4.3e-05	0.167665	-0.0819	0.108483	0.520958	-0.0158	0.234306	0.371257	0.0039	0.674932	0.209581	0.2788	0.999738	0.113772
	77		6	168086713	168312897	-0.31939	226184	1	0	168107221	27	0.2042	-0.2648	-0.2363	0.007432	0.065868	-0.039	0.154656	0.508982	-0.0152	0.241381	0.305389	0.002	0.597771	0.167221	0.1622	0.999259	0.047461
	78		7	4042680	4049132	-0.323413	6452	0	1	4042680	2	0.2779	-0.2817	-0.2349	0.001399	0.077844	0.0126	0.17948	0.305389	0.1002	0.449608	0.45509	0.1326	0.677768	0.179641	0.2329	0.963907	0.023952
	79		7	32978614	32991778	-0.488063	13164	0	0	32991778	2	0.9051	-0.1061	-0.0191	0.028779	0.011976	0.0442	0.2681	0.221557	0.1174	0.540239	0.562874	0.1578	0.841173	0.317365	0.6908	0.997223	0.101796
	80		7	38259176	38343055	-1.26978	83879	1	1	38276266	14	0.4369	-0.1535	-0.0187	0.030319	0.01497	0.0851	0.393438	0.136014	0.1465	0.744852	0.660821	0.2142	0.95007	0.49059	0.3474	0.995607	0.144996
	81		7	43983706	44020882	-0.22737	37176	1	1	43983706	2	0.2628	-0.183	-0.1288	0.005284	0.08982	0.0063	0.131503	0.347305	0.0892	0.400224	0.401198	0.1344	0.683234	0.161677	0.2182	0.951602	0.005988
	82	EGFR	7	54027966	55983910	-2.5865	1955944	0.052239	0	55059946	134	2.0064	-0.2148	-0.024	0.025569	0.021182	0.0489	0.287623	0.222629	0.1211	0.591239	0.558942	0.2212	0.955154	0.361516	1.6572	0.999725	0.234739
	83		7	86779323	86785351	-0.263656	6028	0	0	86779323	2	0.2742	-0.2658	-0.253	0.000305	0.065868	0.0279	0.231377	0.281437	0.1142	0.514748	0.508982	0.1509	0.780489	0.281437	0.2355	0.971406	0.017964
	84		7	92530185	92562175	-0.24935	31990	0	1	92530185	2	0.8101	-0.2299	-0.1163	0.006419	0.053892	0.0279	0.231377	0.290419	0.1099	0.49361	0.494012	0.1509	0.780489	0.278443	0.2379	0.973234	0.023952
	85		7	100171233	100175020	-1.07678	3787	1	1	100175020	2	0.2477	-1.4053	-0.5511	5.8e-05	0.185629	0.0022	0.087424	0.353293	0.0901	0.410713	0.407186	0.1287	0.645653	0.185629	0.214	0.949587	0.017964
	86		7	133439483	133447897	-1.76295	8414	1	1	133439483	2	0.4231	-0.7375	-0.558	5.6e-05	0.257485	-0.0763	0.017304	0.45509	0.0603	0.319146	0.377246	0.1391	0.703289	0.221557	0.2344	0.967992	0.017964
	87		7	141413381	141438533	-1.96634	25152	1	1	141431697	3	0.3839	-1.5186	-1.1728	9e-06	0.307385	-0.1829	0.003986	0.429142	0.083	0.379826	0.413174	0.1439	0.727833	0.231537	0.2563	0.982184	0.031936
	88		7	141705192	141711542	-4.31758	6350	1	1	141705192	2	0.9559	-1.6544	-1.0426	1.3e-05	0.155689	0.0682	0.335488	0.209581	0.23	0.95977	0.694611	0.5361	0.996718	0.610778	0.8837	0.997643	0.497006
	89		7	142159183	142171641	-2.07316	12458	1	1	142167926	4	0.347	-1.2172	-0.815	2.4e-05	0.230539	-0.0027	0.047551	0.347305	0.0957	0.432552	0.446108	0.1553	0.81811	0.27994	0.2836	0.993493	0.085329
	90		7	143514986	143705454	-1.97982	190468	1	1	143584377	5	0.5074	-0.5548	-0.2781	0.000198	0.147305	0.0103	0.160869	0.291018	0.1134	0.511455	0.51497	0.1573	0.833943	0.31018	0.3688	0.996063	0.129341
	91		7	152135252	152147233	-0.207951	11981	0	0	152135252	2	0.4744	-0.1162	-0.0321	0.022397	0.02994	0.0374	0.256552	0.227545	0.1076	0.487009	0.48503	0.1479	0.761672	0.257485	0.3181	0.994438	0.05988
	92		8	2243688	2261600	-0.194243	17912	1	0	2261600	2	0.2078	-0.3279	-0.216	0.004011	0.095808	-0.0281	0.105457	0.526946	-0.0068	0.226279	0.251497	0.0013	0.507062	0.113772	0.0459	0.953433	0.017964
	93		8	7256258	8132161	-1.27243	875903	1	0.888889	7701816	9	0.2278	-0.3626	-0.2435	0.001333	0.14837	-0.0145	0.173154	0.358616	-0.0011	0.388391	0.404524	0.0057	0.692738	0.221557	0.145	0.989986	0.107119
	94		8	12077361	12448403	-0.590877	371042	1	0.75	12285493	4	0.2011	-0.7093	-0.2468	0.001083	0.071856	-0.0069	0.224336	0.273952	0	0.455193	0.44012	0.008	0.753959	0.251497	0.1406	0.987071	0.050898
	95		8	39356624	39511661	-4.91443	155037	1	1	39476008	21	0.2851	-1.8996	-1.6664	4.3e-05	0.391218	-0.175	0.008916	0.470202	-0.0029	0.312414	0.458226	0.1403	0.987049	0.386655	0.2601	0.999507	0.333904
	96		8	67783070	68102356	-0.187074	319286	0	0	67789762	38	0.1902	-0.206	-0.0888	0.03522	0.017964	-0.001	0.393641	0.155846	0.0048	0.654102	0.646549	0.0178	0.89086	0.40104	0.0978	0.982884	0.041916
	97		8	113318761	113362695	-0.428698	43934	0	1	113318761	6	0.4191	-0.1461	-0.0888	0.03522	0.011976	-0.0043	0.287898	0.215569	0.0025	0.552948	0.55489	0.0096	0.794165	0.301397	0.2355	0.998501	0.07984
	98		8	137762447	137919337	-0.256512	156890	1	1	137802140	7	0.251	-0.4603	-0.3042	0.000425	0.071001	-0.0247	0.114285	0.484175	-0.0044	0.280894	0.353293	0.0028	0.591578	0.143713	0.1122	0.983505	0.035928
	99		9	20240063	20280240	-0.319916	40177	0	0	20256460	3	0.1712	-1.1379	-0.8305	0.002421	0.147705	-0.1921	0.052709	0.616766	-0.1071	0.144297	0.263473	0	0.535719	0.113772	0.0457	0.91456	0.005988
	100	CDKNA	9	20336123	24769734	-1.89499	4433611	0.200599	0	21973098	334	0.2165	-1.2476	-0.9873	0.001192	0.258973	-0.2333	0.022447	0.637133	-0.1187	0.1379	0.250045	-0.0003	0.509779	0.111872	0.0716	0.947562	0.007942
	101		10	38682294	42175377	-0.546153	3493083	1	0	42057576	12	0.0696	-0.2611	-0.1963	0.249644	0	-0.0663	0.695811	0.01996	-0.0321	0.761528	0.928643	-0.0024	0.871635	0.520958	0.0244	0.980341	0.048902
	102		10	46385001	47026026	-0.350757	641025	1	1	46527041	26	0.157	-0.655	-0.2952	0.00337	0.064256	-0.1919	0.265079	0.23883	-0.1228	0.554102	0.555965	-0.0429	0.738778	0.241594	0.1002	0.987306	0.079456
	103		10	48871554	48932382	-0.22096	60828	1	1	48932382	2	0.1787	-0.5439	-0.2823	0.004486	0.065868	-0.2097	0.21699	0.305389	-0.1448	0.467387	0.461078	-0.0538	0.721084	0.221557	0.1432	0.990461	0.035928
	104		10	52875659	52881516	-0.249805	5857	1	1	52881516	2	0.1432	-1.0638	-0.6493	0.000108	0.065868	-0.2156	0.201796	0.281437	-0.1392	0.481825	0.479042	-0.039	0.747331	0.245509	0.0157	0.963088	0.011976
	105		10	56122446	56135413	-0.184501	12967	1	1	56135413	3	0.2048	-0.3675	-0.2651	0.020075	0.035928	-0.2063	0.233692	0.257485	-0.1374	0.493402	0.497006	-0.0237	0.776338	0.263473	0.0342	0.983124	0.047904
	106	PTEN	10	89545841	89680005	-0.249127	134164	0	0	89643544	14	0.1024	-1.1984	-0.3844	0.000401	0.06373	-0.2094	0.217594	0.291275	-0.1492	0.449685	0.455518	-0.0605	0.709776	0.215569	0.0113	0.949613	0.011976
	107		10	100678846	100686816	-0.200753	7970	0.5	1	100678846	2	0.1024	-0.5254	-0.4511	0.000241	0.047904	-0.2154	0.206057	0.299401	-0.1452	0.462969	0.461078	-0.0538	0.721084	0.221557	0.0169	0.96442	0.023952
	108		11	5742505	5762211	-2.6279	19706	1	1	5756437	4	0.0365	-2.0085	-1.6227	1.4e-05	0.411677	-0.2745	0.000339	0.582335	-0.0425	0.140566	0.22006	-0.005	0.440776	0.109281	0.0122	0.900058	0.005988
	109		11	7774096	7783373	-0.698134	9277	1	1	7783373	3	0.1155	-1.3269	-0.2981	0.000305	0.137725	-0.0613	0.128772	0.353293	-0.006	0.395795	0.437126	0.0014	0.709216	0.191617	0.0173	0.935334	0.011976
	110		11	18906534	18915900	-0.493958	9366	1	1	18906534	2	0.3663	-0.2468	-0.2309	0.007488	0.041916	-0.0117	0.295028	0.215569	-0.0012	0.5694	0.556886	0.0046	0.787236	0.287425	0.2848	0.999003	0.071856
	111		11	55124759	55207334	-2.90057	82575	1	1	55173403	13	0.1899	-1.6631	-1.2559	5.5e-05	0.243667	-0.1833	0.02834	0.473054	-0.0067	0.368157	0.452787	0.0151	0.926315	0.351451	0.0985	0.987227	0.155228
	112		11	70513145	70559392	-0.674188	46247	0.285714	0.428571	70537780	7	0.1256	-0.3389	-0.2214	0.018841	0.052181	-0.0585	0.131797	0.465355	-0.0141	0.27174	0.294269	-0.0017	0.54894	0.136869	0.0245	0.952898	0.017964
	113		12	7884914	8009273	-0.458135	124359	1	1	7905029	14	0.3225	-0.2176	-0.1032	0.03386	0.017536	-0.0024	0.354544	0.16296	0.0068	0.684939	0.612917	0.0396	0.933078	0.428999	0.2108	0.992881	0.052181
	114		12	9528619	9613096	-3.32562	84477	1	1	9554178	4	0.7083	-1.9022	-1.6028	9e-06	0.185629	-0.0162	0.170674	0.291916	0.0012	0.534747	0.517964	0.022	0.891809	0.360778	0.3622	0.994576	0.182635
	115		12	10464047	10484985	-0.601243	20938	1	1	10474954	4	0.2444	-0.4153	-0.2797	0.000209	0.109281	-0.0141	0.188742	0.276946	-0.0004	0.456313	0.473054	0.0085	0.734094	0.227545	0.1461	0.979078	0.028443
	116		12	11404682	11444750	-1.08791	40068	1	1	11419218	5	0.253	-1.324	-0.3825	8.2e-05	0.137725	-0.024	0.128042	0.322156	-0.0007	0.443595	0.452695	0.0076	0.712723	0.211976	0.1461	0.979078	0.02994
	117	CDK4	12	56097914	56851736	-0.692736	753822	0.358491	0	56416867	106	1.6934	-0.2702	-0.1313	0.027405	0.01819	-0.0046	0.294013	0.216755	0.0033	0.584243	0.57485	0.0162	0.841053	0.33194	1.0451	0.998679	0.122698
	118	MDM2	12	67315903	67981156	-0.499553	665253	0.015385	0	67536169	65	1.7907	-0.2565	-0.1294	0.027767	0.016951	-0.0024	0.354544	0.179364	0.0048	0.627231	0.619438	0.0206	0.881577	0.37743	1.4429	0.999554	0.103178
	119		12	129050634	129071609	-0.236476	20975	1	0	129050634	3	0.1394	-0.2799	-0.1979	0.009917	0.047904	-0.0282	0.118812	0.57485	-0.011	0.214176	0.197605	-0.0012	0.421753	0.077844	0.0824	0.951902	0
	120		13	56658508	56770527	-1.21718	112019	1	1	56673212	6	0.1743	-2.0393	-1.4175	1.7e-05	0.063872	-0.1166	0.207932	0.271457	-0.0069	0.493866	0.491018	0.0042	0.841366	0.313373	0.145	0.995174	0.149701
	121		14	19268805	19490659	-2.69582	221854	1	1	19459200	30	0.2188	-0.4308	-0.3669	0.000314	0.206387	-0.2203	0.032714	0.655289	-0.1591	0.111846	0.202994	-0.0155	0.314526	0.176447	0.0959	0.995193	0.09022
	122		14	21485380	22034733	-2.0157	549353	1	1	21759532	68	0.3666	-0.3001	-0.1679	0.103914	0.005019	0.0104	0.852211	0.132001	0.0758	0.986118	0.805301	0.087	0.993759	0.760479	0.1717	0.998578	0.659651
	123		14	40704151	40726959	-0.334019	22808	1	1	40726959	2	0.1969	-0.5524	-0.2971	0.004504	0.047904	-0.0568	0.246177	0.251497	0.0007	0.60092	0.586826	0.0085	0.812114	0.317365	0.0626	0.979425	0.02994
	124		14	69088219	69092240	-1.83029	4021	1	1	69088219	2	0.283	-1.7818	-0.7322	9.7e-05	0.047904	-0.0203	0.289217	0.227545	0.0021	0.644464	0.598802	0.0626	0.979425	0.401198	0.2552	0.999886	0.251497
	125		14	73071433	73092047	-2.18696	20614	1	1	73075529	4	0.3628	-0.915	-0.5077	0.00018	0.158683	-0.1635	0.105523	0.32485	-0.0013	0.528679	0.519461	0.0133	0.875405	0.326347	0.2173	0.99887	0.176647
	126		14	105602785	105630118	-2.93792	27333	1	1	105609495	4	0.2277	-1.3629	-1.1162	1.6e-05	0.297904	-0.27	0.007843	0.654192	-0.1542	0.11795	0.116766	-0.0142	0.323624	0.073353	0.0314	0.95764	0.005988
	127		14	105857222	106002208	-1.84241	144986	1	1	105863091	15	0.3383	-0.8038	-0.3712	0.000306	0.12495	-0.1654	0.104795	0.425948	-0.0288	0.275201	0.232735	-0.0025	0.471554	0.1501	0.0775	0.986498	0.039122
	128		14	106223166	106251110	-0.420424	27944	1	1	106240372	4	0.2277	-0.2648	-0.2274	0.030048	0.023952	-0.0652	0.23204	0.281437	-0.01	0.360019	0.39521	0.01	0.848273	0.291916	0.1978	0.998816	0.070359
	129		15	18683139	20079964	-2.60326	1396825	1	1	19805989	69	0.3319	-0.9821	-0.228	0.01224	0.102664	-0.1052	0.056441	0.461251	-0.0084	0.331349	0.448321	0.0502	0.979538	0.390697	0.2368	0.999702	0.282999
	130		15	32458895	32654590	-0.963123	195695	1	1	32523270	18	0.1743	-1.1247	-0.2626	0.000391	0.11976	-0.0281	0.150422	0.314039	-0.0032	0.471199	0.477046	0.0045	0.756013	0.252495	0.0863	0.984995	0.041251
	131		15	95616779	95632419	-0.36284	15640	1	0	95616779	2	0.1563	-0.397	-0.3665	7.8e-05	0.05988	-0.0168	0.212709	0.329341	-0.0051	0.392331	0.377246	0.001	0.62801	0.167665	0.037	0.965456	0.023952
	132		15	100217312	100282848	-0.364974	65536	0.5	1	100217312	2	0.3222	-0.4711	-0.2847	0.000302	0.05988	-0.0181	0.200845	0.335329	-0.0061	0.374359	0.371257	0.001	0.62801	0.167665	0.0488	0.978343	0.02994
	133		16	2605148	2672103	-0.614846	66955	1	1	2638610	8	0.2571	-0.4591	-0.1164	0.047991	0.017216	-0.0162	0.211063	0.306886	-0.0029	0.467711	0.474551	0.009	0.775929	0.278443	0.1877	0.999663	0.075599
	134		16	14956206	14997389	-0.633319	41183	1	1	14956206	6	0.1114	-0.3186	-0.2637	0.001708	0.087824	-0.0165	0.208735	0.284431	-0.0016	0.509278	0.503992	0.0084	0.768468	0.269461	0.0471	0.966352	0.023952
	135		16	21382590	21501102	-0.537721	118512	1	1	21448122	7	0.1114	-0.2955	-0.1865	0.014282	0.060736	-0.0165	0.208735	0.280582	-0.001	0.538012	0.529512	0.0098	0.787144	0.300257	0.0471	0.966352	0.023952
	136		16	28523171	28529968	-0.227887	6797	1	1	28523171	2	0.3834	-0.2627	-0.1686	0.020057	0.023952	-0.008	0.317743	0.179641	0.0018	0.624236	0.598802	0.0112	0.819872	0.365269	0.177	0.999477	0.065868
	137		16	31958995	33758111	-1.01328	1799116	1	1	33495530	37	0.1528	-0.3052	-0.1389	0.035222	0.013271	-0.0286	0.138573	0.303609	-0.0006	0.55467	0.538113	0.0205	0.907858	0.378864	0.1184	0.993199	0.159249
	138		16	34339572	34605059	-0.734628	265487	1	1	34397183	11	0.2596	-0.1838	-0.1469	0.027901	0.014698	-0.0174	0.198777	0.266739	-0.0012	0.535454	0.532934	0.0123	0.837476	0.316277	0.1953	0.999748	0.142624
	139		16	54343494	54379863	-1.5406	36369	1	1	54374853	6	0.1508	-0.6822	-0.4744	1.8e-05	0.211577	-0.135	0.039139	0.468064	-0.0111	0.27029	0.325349	0.0009	0.592559	0.123752	0.0478	0.968447	0.017964
	140		16	54400504	54422636	-0.369391	22132	1	1	54422636	4	0.1979	-0.2997	-0.1738	0.018492	0.058383	-0.0166	0.203682	0.299401	-0.0027	0.482057	0.467066	0.0052	0.710036	0.209581	0.1354	0.994318	0.053892
	141		16	68706262	68795104	-1.14882	88842	1	1	68710303	8	0.2008	-0.3396	-0.2207	0.004894	0.107784	-0.0271	0.142152	0.306886	-0.0008	0.544301	0.520958	0.0159	0.879958	0.328593	0.149	0.995765	0.071108
	142		16	72933324	72964812	-0.653518	31488	1	1	72955547	4	0.173	-0.3339	-0.2356	0.003732	0.118263	-0.0223	0.166278	0.311377	-0.0038	0.43571	0.449102	0.0054	0.714105	0.217066	0.0561	0.974619	0.023952
	143		16	87034437	87071689	-0.219247	37252	1	0	87071689	5	0.141	-0.2166	-0.1548	0.021256	0.02994	-0.0377	0.115492	0.508982	-0.0129	0.245587	0.281437	-0.0013	0.526501	0.107784	0.0372	0.953619	0.017964
	144		17	22142542	22315959	-0.406763	173417	1	1	22142542	2	0.6062	-0.1281	-0.0724	0.039013	0.002994	-0.005	0.324626	0.188623	0.0023	0.549293	0.562874	0.0145	0.810265	0.305389	0.1946	0.999327	0.10479
	145	NF1	17	26438606	26453055	-0.191208	14449	0	0	26438606	2	0.1159	-0.3913	-0.1709	0.004396	0.053892	-0.013	0.213211	0.275449	0.0002	0.480068	0.48503	0.0145	0.810265	0.299401	0.0677	0.971359	0.023952
	146		17	28797037	29337463	-0.215802	540426	0.017544	0	28822040	57	0.1159	-0.2065	-0.1304	0.01771	0.054943	-0.0327	0.117658	0.496691	-0.0088	0.250315	0.251812	0.0009	0.507021	0.102112	0.0376	0.938912	0.018279
	147		17	29404279	29546036	-0.177446	141757	0	0	29546036	14	0.1159	-0.2019	-0.1233	0.021171	0.053892	-0.0327	0.117658	0.496151	-0.0088	0.250315	0.252352	0.0009	0.507021	0.102652	0.0376	0.938912	0.017964
	148		17	31461617	31486569	-0.553121	24952	1	1	31486569	4	0.3187	-0.2747	-0.1449	0.00834	0.061377	-0.0132	0.211108	0.276946	-0.0004	0.465825	0.476048	0.0099	0.766361	0.287425	0.1931	0.999324	0.077844
	149		17	41521573	42049569	-2.14378	527996	1	1	41577549	19	0.3714	-0.2956	-0.2029	0.002967	0.180271	-0.0552	0.068057	0.342263	-0.0009	0.451586	0.46612	0.0149	0.820457	0.300977	0.2063	0.99933	0.117554
	150		17	42975163	43019574	-0.368275	44411	1	1	43019574	4	0.2975	-0.204	-0.1244	0.021167	0.02994	-0.0066	0.289871	0.203593	0.0023	0.549293	0.532934	0.0149	0.820457	0.305389	0.1586	0.99902	0.083832
	151		17	77442707	77503714	-1.62911	61007	1	1	77503702	5	0.512	-0.594	-0.0992	0.027399	0.022754	-0.0113	0.224531	0.275449	0.0015	0.523014	0.525749	0.0168	0.843694	0.31976	0.3533	0.999617	0.155689
	152		18	65359799	65367940	-0.350383	8141	1	1	65359799	2	0.2062	-0.6143	-0.355	1e-05	0.077844	-0.0107	0.227621	0.263473	-0.0018	0.47325	0.479042	0.0045	0.744129	0.239521	0.052	0.96873	0.017964
	153		19	20422605	20493430	-0.774062	70825	1	1	20463756	5	0.2167	-0.6763	-0.298	0.000127	0.075449	-0.0017	0.309225	0.201198	0.0193	0.547412	0.554491	0.1095	0.813602	0.311377	0.167	0.993921	0.05988
	154		19	40544018	40556234	-0.82182	12216	1	0.666667	40548110	3	0.2373	-0.6803	-0.4683	4.9e-05	0.127745	-0.0106	0.148384	0.323353	0.0034	0.404999	0.409182	0.06	0.696579	0.207585	0.1493	0.955575	0.017964
	155		19	46047872	46073347	-0.310472	25475	1	1	46063386	4	0.1616	-0.2722	-0.2106	0.011324	0.077844	-0.0075	0.196575	0.293413	0.009	0.46445	0.473054	0.0769	0.729652	0.233533	0.1513	0.960712	0.017964
	156		19	47934657	48237089	-0.298464	302432	1	1	47986323	14	0.257	-0.2848	-0.2106	0.011324	0.065868	-0.0098	0.163547	0.319932	0.009	0.46445	0.470488	0.0769	0.729652	0.23225	0.1566	0.978068	0.025235
	157		19	48383146	48449576	-0.271459	66430	1	1	48401010	5	0.257	-0.4108	-0.2309	0.004246	0.068263	-0.009	0.181625	0.313772	0.0091	0.466827	0.481437	0.0744	0.722595	0.223952	0.1513	0.960712	0.017964
	158		19	56831753	56840373	-1.43925	8620	1	1	56831753	2	0.234	-2.0981	-1.5106	6e-06	0.251497	-0.1245	0.022257	0.467066	-0.0032	0.27249	0.359281	0.0346	0.633899	0.179641	0.1539	0.969889	0.017964
	159		19	59427047	59434187	-0.534188	7140	1	1	59427047	2	0.3192	-0.6503	-0.433	5.3e-05	0.113772	-0.0101	0.157398	0.353293	0.0017	0.359668	0.407186	0.0557	0.684908	0.215569	0.1938	0.997472	0.047904
	160		19	59492678	59497078	-0.471303	4400	1	1	59492678	2	0.2196	-0.4975	-0.3968	7.1e-05	0.125749	-0.0139	0.109824	0.383234	0.0003	0.344979	0.383234	0.0476	0.66951	0.197605	0.1539	0.969889	0.017964
	161		20	1516995	1546887	-4.38185	29892	1	0.75	1528928	4	0.5066	-0.8821	-0.7682	1.8e-05	0.356287	-0.3178	0.000208	0.461078	0.0008	0.309567	0.389222	0.0763	0.720639	0.221557	0.4123	0.999819	0.103293
	162		20	25088248	25105162	-0.392539	16914	0	1	25105162	2	0.2483	-0.2936	-0.2305	0.003324	0.071856	-0.005	0.159851	0.323353	0.0058	0.421171	0.443114	0.0833	0.73675	0.233533	0.1509	0.958533	0.023952
	163		21	9896656	10167442	-0.596123	270786	1	1	9963920	21	0.1952	-0.2438	-0.1533	0.034607	0.010835	-0.0387	0.075598	0.374109	-0.0015	0.427994	0.434845	0.0079	0.753773	0.250642	0.0966	0.955622	0.01055
	164		21	43649246	43659132	-0.374987	9886	1	1	43649246	3	0.2218	-0.2736	-0.1879	0.025703	0.023952	-0.0233	0.127679	0.443114	-0.0071	0.282025	0.347305	0.0065	0.70484	0.227545	0.1874	0.999802	0.065868
	165		22	14504247	14797037	-0.461409	292790	1	1	14513519	3	0.1372	-0.3062	-0.2326	0.013924	0.02994	-0.0565	0.213669	0.281437	-0.0099	0.493103	0.49501	0.0004	0.747042	0.245509	0.0921	0.9915	0.045908
	166		22	18989576	19038912	-0.526153	49336	1	1	19038912	2	0.3776	-0.2153	-0.1807	0.048847	0	-0.0201	0.355297	0.155689	-0.005	0.58563	0.60479	0.0054	0.834592	0.317365	0.2641	0.999648	0.131737
	167		22	22677988	22737019	-3.18574	59031	1	0.916667	22706195	12	0.3263	-1.686	-1.3503	7.3e-05	0.176647	-0.1331	0.119154	0.317365	-0.006	0.573796	0.5499	0.0448	0.98001	0.388723	0.2885	0.999746	0.256986
	168		22	37689087	37715408	-0.803608	26321	1	1	37689087	6	0.0454	-1.4988	-0.5835	0.000396	0.143713	-0.127	0.135402	0.347305	-0.0117	0.467685	0.473054	0.0004	0.747042	0.245509	0.0258	0.964305	0.011976
	169		22	41237757	41274983	-0.413481	37226	1	1	41241809	6	0.2615	-0.2443	-0.2152	0.026191	0.023952	-0.0584	0.210814	0.276447	-0.00945	0.501834	0.5	0.0041	0.813722	0.288423	0.1735	0.997305	0.076846

## Sheet: Important regions
	Region #	Known genes in GBM	Ch	Start	End	Entropy	Size (bp)	Rate of known CNV	CNV in normal samples	Min entropy region	No of probes	Max CN	MinCN	Q 0.025	QQ 0.025	< 0.025 rate	Q 0.25	QQ 0.25	< 0.25 rate	Q 0.50	QQ 0.50	> 0.50 rate	Q 0.75	QQ 0.75	> 0.75 rate	Q 0.975	QQ 0.975	> 0.975 rate
	2		1	3928417	3978407	-0.218348	49990	0	0	3928417	6	0.163	-0.2678	-0.2316	0.006145	0.113772	-0.0418	0.044746	0.720559	-0.0171	0.092206	0.207585	0.0001	0.378529	0.095808	0.0966	0.947698	0.005988
	4		1	7728761	7742417	-0.217728	13656	0	0	7728761	3	0.163	-0.502	-0.2373	0.005078	0.149701	-0.0195	0.082244	0.520958	-0.0039	0.22515	0.367265	0.0077	0.641736	0.179641	0.0822	0.943107	0.011976
	5		1	7889543	7926197	-0.236049	36654	0	0	7926197	5	0.163	-0.6774	-0.27	0.000965	0.155689	-0.0186	0.085712	0.473054	-0.0022	0.280098	0.413174	0.01	0.683399	0.221557	0.0822	0.943107	0.011976
	9	CDKN2C	1	50961735	51283220	-0.332608	321485	0	0	51108144	30	0.1693	-0.9146	-0.4255	0.000366	0.066068	-0.0042	0.21417	0.264471	0.0037	0.531645	0.513972	0.0214	0.833615	0.318363	0.1022	0.950974	0.012974
	22	MDM4	1	201942811	203355851	-0.482982	1413040	0.019481	0	202787594	154	1.5931	-0.0722	-0.0234	0.066144	0	-0.0022	0.280098	0.212458	0.0031	0.519827	0.514853	0.0181	0.805696	0.302784	1.0414	0.999689	0.084066
	3	CHD5	1	4028404	6333694	-0.368269	2305290	0.345679	0	5881344	162	0.163	-0.2924	-0.2446	0.004095	0.137835	-0.0425	0.044269	0.691247	-0.0134	0.109853	0.228173	0.001	0.423432	0.10638	0.082	0.942431	0.007651
	27		2	24616100	24712348	-0.182928	96248	0	0	24712348	9	0.2244	-0.2914	-0.0554	0.019978	0.02994	-0.0068	0.241574	0.251497	0.0013	0.549633	0.538922	0.0101	0.84459	0.341317	0.1548	0.991436	0.053892
	28		2	24819254	24866786	-0.150883	47532	0	0	24866786	7	0.2244	-0.2914	-0.0554	0.019978	0.02994	-0.0068	0.241574	0.257485	0.001	0.544908	0.532934	0.0092	0.82901	0.335329	0.1548	0.991436	0.047904
	31		2	85806436	85899917	-0.15732	93481	0	0	85899917	11	0.2779	-0.1383	-0.055	0.020255	0.02994	-0.006	0.254797	0.233533	0.0005	0.519772	0.508982	0.006	0.752976	0.251497	0.143	0.987917	0.047904
	34		2	113106316	113112980	-0.426295	6664	0	0	113112980	2	0.4499	-0.197	-0.0438	0.025474	0.017964	-0.006	0.254797	0.239521	0.0001	0.492831	0.491018	0.0057	0.741815	0.245509	0.2262	0.999403	0.083832
	38		2	202864197	203906650	-0.268642	1042453	0.027273	0	202957278	110	0.1785	-0.2788	-0.0354	0.040883	0.01252	-0.0019	0.383252	0.139848	0.0032	0.672458	0.63718	0.0272	0.940095	0.442406	0.112	0.985006	0.038269
	26		2	24426149	24551934	-0.167239	125785	0.142857	0	24551934	7	0.2867	-0.2914	-0.0397	0.035665	0.023952	-0.0068	0.241574	0.251497	0.0013	0.549633	0.538922	0.0101	0.84459	0.341317	0.1548	0.991436	0.05988
	44		3	106776838	106776898	-0.217993	60	0	0	106776838	3	0.2223	-0.2803	-0.0978	0.041093	0.017964	-0.0034	0.255529	0.233533	0.0021	0.51389	0.51497	0.0096	0.759443	0.251497	0.1672	0.996857	0.047904
	45		3	117520637	117525922	-0.201204	5285	0	0	117520637	2	0.1672	-0.2374	-0.1568	0.015102	0.05988	-0.006	0.19913	0.290419	0.0007	0.447544	0.458084	0.0079	0.708946	0.218563	0.1021	0.977205	0.02994
	51		3	181382003	181447344	-0.22919	65341	0	0	181382003	2	0.516	-0.1159	-0.0484	0.065601	0	0.0006	0.432389	0.11976	0.0059	0.665048	0.688623	0.0178	0.862446	0.42515	0.2432	0.999629	0.071856
	55	PDFGRA	4	53634367	57090231	-0.940029	3455864	0.014388	0	54533832	278	1.9014	-0.2595	-0.0349	0.055868	0.010791	-0.001	0.387716	0.161892	0.0031	0.601041	0.601344	0.013	0.868384	0.363912	0.8989	0.999292	0.139728
	67		5	164370828	164522125	-0.190959	151297	0	0	164370828	7	0.127	-0.3399	-0.2071	0.013057	0.05988	-0.0064	0.188089	0.359281	0.0001	0.388103	0.419162	0.0062	0.669167	0.185629	0.0845	0.964223	0.017964
	79		7	32978614	32991778	-0.488063	13164	0	0	32991778	2	0.9051	-0.1061	-0.0191	0.028779	0.011976	0.0442	0.2681	0.221557	0.1174	0.540239	0.562874	0.1578	0.841173	0.317365	0.6908	0.997223	0.101796
	83		7	86779323	86785351	-0.263656	6028	0	0	86779323	2	0.2742	-0.2658	-0.253	0.000305	0.065868	0.0279	0.231377	0.281437	0.1142	0.514748	0.508982	0.1509	0.780489	0.281437	0.2355	0.971406	0.017964
	91		7	152135252	152147233	-0.207951	11981	0	0	152135252	2	0.4744	-0.1162	-0.0321	0.022397	0.02994	0.0374	0.256552	0.227545	0.1076	0.487009	0.48503	0.1479	0.761672	0.257485	0.3181	0.994438	0.05988
	82	EGFR	7	54027966	55983910	-2.5865	1955944	0.052239	0	55059946	134	2.0064	-0.2148	-0.024	0.025569	0.021182	0.0489	0.287623	0.222629	0.1211	0.591239	0.558942	0.2212	0.955154	0.361516	1.6572	0.999725	0.234739
	96		8	67783070	68102356	-0.187074	319286	0	0	67789762	38	0.1902	-0.206	-0.0888	0.03522	0.017964	-0.001	0.393641	0.155846	0.0048	0.654102	0.646549	0.0178	0.89086	0.40104	0.0978	0.982884	0.041916
	99		9	20240063	20280240	-0.319916	40177	0	0	20256460	3	0.1712	-1.1379	-0.8305	0.002421	0.147705	-0.1921	0.052709	0.616766	-0.1071	0.144297	0.263473	0	0.535719	0.113772	0.0457	0.91456	0.005988
	100	CDKN2A	9	20336123	24769734	-1.89499	4433611	0.200599	0	21973098	334	0.2165	-1.2476	-0.9873	0.001192	0.258973	-0.2333	0.022447	0.637133	-0.1187	0.1379	0.250045	-0.0003	0.509779	0.111872	0.0716	0.947562	0.007942
	106	PTEN	10	89545841	89680005	-0.249127	134164	0	0	89643544	14	0.1024	-1.1984	-0.3844	0.000401	0.06373	-0.2094	0.217594	0.291275	-0.1492	0.449685	0.455518	-0.0605	0.709776	0.215569	0.0113	0.949613	0.011976
	112		11	70513145	70559392	-0.674188	46247	0.285714	0.428571	70537780	7	0.1256	-0.3389	-0.2214	0.018841	0.052181	-0.0585	0.131797	0.465355	-0.0141	0.27174	0.294269	-0.0017	0.54894	0.136869	0.0245	0.952898	0.017964
	118	MDM2	12	67315903	67981156	-0.499553	665253	0.015385	0	67536169	65	1.7907	-0.2565	-0.1294	0.027767	0.016951	-0.0024	0.354544	0.179364	0.0048	0.627231	0.619438	0.0206	0.881577	0.37743	1.4429	0.999554	0.103178
	117	CDK4	12	56097914	56851736	-0.692736	753822	0.358491	0	56416867	106	1.6934	-0.2702	-0.1313	0.027405	0.01819	-0.0046	0.294013	0.216755	0.0033	0.584243	0.57485	0.0162	0.841053	0.33194	1.0451	0.998679	0.122698
	145	NF1	17	26438606	26453055	-0.191208	14449	0	0	26438606	2	0.1159	-0.3913	-0.1709	0.004396	0.053892	-0.013	0.213211	0.275449	0.0002	0.480068	0.48503	0.0145	0.810265	0.299401	0.0677	0.971359	0.023952
	147		17	29404279	29546036	-0.177446	141757	0	0	29546036	14	0.1159	-0.2019	-0.1233	0.021171	0.053892	-0.0327	0.117658	0.496151	-0.0088	0.250315	0.252352	0.0009	0.507021	0.102652	0.0376	0.938912	0.017964
	146		17	28797037	29337463	-0.215802	540426	0.017544	0	28822040	57	0.1159	-0.2065	-0.1304	0.01771	0.054943	-0.0327	0.117658	0.496691	-0.0088	0.250315	0.251812	0.0009	0.507021	0.102112	0.0376	0.938912	0.018279
