# Supplementary material for: Exploratory Analysis of the Copy Number Alterations in Glioblastoma Multiforme
Source: PLoS One. 2008 Dec 30;3(12):e4076. doi: 10.1371/journal.pone.0004076 (PMC2605252; doi:10.1371/journal.pone.0004076)
Supplement: Table S3 — Low-entropy regions in the 60 normal samples. (0.22 MB XLS) [file pone.0004076.s025.xls]

## Sheet: Sheet1
Ch	Start	End	Entropy	Frequency	Rate of known CNV	CNV in normal samples	Min entropy region	No of probes	Max CN	MinCN	Q 0.025	QQ 0.025	< 0.025 rate	Q 0.25	QQ 0.25	< 0.25 rate	Q 0.50	QQ 0.50	> 0.50 rate	Q 0.75	QQ 0.75	> 0.75 rate	Q 0.975	QQ 0.975	> 0.975 rate
1	49694592	49760692	-0.09956	0.017241	0	0	49707900	7	0.0357	-0.3023	-0.0304	0.013297	0.041872	0.0008	0.560645	0.086207	0.00285	0.769154	0.810345	0.0044	0.862251	0.517241	0.0335	0.993321	0.034483
1	156796676	156811980	-0.147777	0.931034	0	0	156811980	3	0.0079	-0.1721	-0.159	0.000588	0.034483	-0.0023	0.199673	0.327586	-0.0009	0.324849	0.293103	0.0006	0.53815	0.068966	0.0049	0.886392	0
1	172454991	172652141	-0.1102	0.862069	0	0	172454991	19	0.1552	-0.0244	-0.002	0.208805	0.017241	-0.0009	0.324849	0.086207	0.00035	0.504838	0.5	0.0025	0.71884	0.206897	0.0565	0.998164	0.068966
1	188408151	188430836	-0.089737	0.017241	0	0	188408151	3	0.0104	-0.3033	-0.0103	0.068888	0.017241	-0.0014	0.279266	0.155172	0	0.44889	0.413793	0.002	0.682302	0.137931	0.0055	0.91428	0
1	204488351	204606603	-0.185928	0.034483	0	0	204497875	4	0.0055	-0.4726	-0.1997	0.00042	0.030172	-0.0014	0.279266	0.150862	-0.0003	0.415803	0.331897	0.001	0.595271	0.086207	0.0049	0.886392	0
1	218936822	218946972	-0.093398	0.017241	0	0	218946972	3	0.0116	-0.3543	-0.0027	0.191133	0.017241	-0.001	0.313435	0.086207	-0.00015	0.437563	0.396552	0.0018	0.671281	0.172414	0.0078	0.955226	0.017241
1	247174925	247190744	-0.164596	0.232759	0	0	247174925	4	0.1649	-0.0516	-0.0409	0.009381	0.034483	0	0.44889	0.137931	0.00505	0.909623	0.724138	0.0155	0.98228	0.586207	0.1284	0.999626	0.327586
2	1505422	1514084	-0.157566	0.232759	0	0	1514084	2	0.192	-0.1975	-0.0454	0.003365	0.172414	-0.002	0.066217	0.465517	0.0002	0.258885	0.327586	0.0019	0.615083	0.172414	0.1186	0.998305	0.086207
2	15592095	15609083	-0.096967	0.034483	0	0	15609083	2	0.0298	-0.2038	-0.1975	0.000272	0.068966	-0.0007	0.143826	0.344828	0.0012	0.431489	0.431034	0.0028	0.700459	0.206897	0.0258	0.988663	0.034483
2	48904748	48949578	-0.192464	0.034483	0	0	48949578	2	0.0154	-0.242	-0.1821	0.002288	0.086207	0.0001	0.241643	0.241379	0.0012	0.431489	0.465517	0.0028	0.700459	0.206897	0.0083	0.928595	0
2	75293122	75333630	-0.093718	0.017241	0	0	75293122	3	0.0154	-0.2919	-0.0216	0.013735	0.034483	0.0002	0.258885	0.224138	0.00125	0.485632	0.482759	0.003	0.730324	0.224138	0.0126	0.965104	0
2	99296356	99331137	-0.089228	0.017241	0	0	99331137	6	0.3363	-0.0322	-0.007	0.033591	0.017241	-0.0001	0.212893	0.258621	0.0012	0.431489	0.465517	0.0029	0.719593	0.189655	0.0119	0.961696	0.017241
3	22840580	23233765	-0.097183	0.017241	0	0	23233765	19	0.019	-0.3256	-0.0268	0.005149	0.051724	-0.0004	0.177109	0.327586	0.00125	0.400407	0.448276	0.0039	0.74905	0.241379	0.0111	0.956432	0.017241
3	39981454	39988535	-0.091864	0.017241	0	0	39981454	2	0.0221	-0.2851	-0.0085	0.02627	0.017241	-0.0004	0.177109	0.310345	0.0015	0.447639	0.465517	0.004	0.753255	0.258621	0.0167	0.981702	0.051724
3	66385227	66462651	-0.078821	0.017241	0	0	66462651	9	0.1477	-0.0129	-0.0106	0.02176	0.034483	-0.0001	0.246982	0.237548	0.0021	0.510034	0.503831	0.0042	0.770478	0.279693	0.0141	0.972698	0.021073
3	85351937	85430842	-0.096892	0.017241	0	0	85351937	10	0.0112	-0.3221	-0.013	0.016015	0.051724	-0.0002	0.220308	0.275862	0.0017	0.474051	0.482759	0.0038	0.736087	0.241379	0.0107	0.94419	0
3	98191829	98440227	-0.09871	0.017241	0	0	98440227	29	0.0175	-0.2637	-0.0215	0.009891	0.034483	-0.0002	0.220308	0.258621	0.00175	0.497965	0.482759	0.004	0.753255	0.258621	0.0112	0.960515	0.017241
3	114687701	114694769	-0.098262	0.017241	0	0	114687701	2	0.0112	-0.2965	-0.017	0.013115	0.034483	-0.0002	0.220308	0.258621	0.00175	0.497965	0.482759	0.0038	0.736087	0.241379	0.0107	0.94419	0
3	125517371	125543040	-0.091177	0.017241	0	0	125517371	4	0.2587	-0.0127	-0.0042	0.047646	0.017241	0.0001	0.266066	0.224138	0.00225	0.544635	0.534483	0.0049	0.810146	0.293103	0.0222	0.986399	0.068966
3	157002640	157003229	-0.087586	0.017241	0	0	157002640	2	0.0185	-0.2608	-0.0057	0.041672	0.017241	-0.0001	0.246982	0.241379	0.00215	0.528033	0.517241	0.004	0.753255	0.258621	0.0112	0.960515	0.017241
3	194102056	194111128	-0.126226	0.034483	0	0	194102056	2	0.1233	-0.2084	-0.05	0.001512	0.034483	0.0001	0.266066	0.206897	0.00175	0.497965	0.5	0.0033	0.695906	0.172414	0.0125	0.97035	0.017241
4	1483452	1490770	-0.092396	0.017241	0	0	1483452	2	0.0087	-0.425	-0.0192	0.003367	0.103448	-0.001	0.135066	0.362069	0.0016	0.334179	0.293103	0.004	0.59225	0.155172	0.0083	0.889543	0
4	83941716	84631193	-0.056211	0.051724	0	0	84593350	74	0.0725	-0.0467	-0.0288	0.002597	0.030522	0.001	0.286631	0.203868	0.0033	0.532836	0.554753	0.006	0.766831	0.26165	0.0256	0.995304	0.033551
4	84709041	84745960	-0.049766	0.034483	0	0	84745960	6	0.0725	-0.0539	-0.0044	0.027208	0.017241	0.001	0.286631	0.206897	0.0033	0.532836	0.551724	0.006	0.766831	0.258621	0.0148	0.973079	0.017241
4	99009326	99084133	-0.099498	0.017241	0	0	99084133	9	0.0148	-0.2558	-0.0044	0.027208	0.017241	0.0009	0.272159	0.206897	0.0033	0.532836	0.551724	0.006	0.766831	0.258621	0.0124	0.967773	0
4	130896908	130966096	-0.096326	0.017241	0	0	130896908	7	0.0148	-0.287	-0.0124	0.014601	0.034483	0.0009	0.272159	0.206897	0.0032	0.532836	0.534483	0.0058	0.748424	0.241379	0.0119	0.953855	0
4	139967560	140000817	-0.095543	0.017241	0	0	140000817	3	0.2428	-0.0124	-0.002	0.051029	0.011494	0.001	0.286631	0.183908	0.0033	0.532836	0.557471	0.006	0.766831	0.264368	0.0148	0.973079	0.022989
4	154469149	154706429	-0.044322	0.017241	0	0	154706429	23	0.0982	-0.0021	-0.002	0.051029	0	0.0007	0.260659	0.224138	0.0033	0.532836	0.534483	0.0053	0.728431	0.224138	0.0148	0.973079	0.017241
4	166005386	166012622	-0.100066	0.017241	0	0	166012622	2	0.0148	-0.3608	-0.0138	0.012003	0.034483	0.0006	0.242882	0.241379	0.0032	0.532836	0.517241	0.0053	0.728431	0.224138	0.0103	0.926461	0
5	39113420	39135772	-0.096415	0.017241	0	0	39135772	4	0.0091	-0.3486	-0.0159	0.01752	0.034483	-0.0005	0.203211	0.275862	0.00135	0.432875	0.465517	0.0038	0.731375	0.241379	0.0066	0.937756	0
5	53440813	53462895	-0.097677	0.017241	0	0	53462895	3	0.2059	-0.005	-0.0027	0.073582	0	0	0.266481	0.206897	0.00235	0.563598	0.534483	0.0042	0.76933	0.310345	0.0178	0.987896	0.034483
5	59751898	59807103	-0.096569	0.017241	0	0	59751898	7	0.2026	-0.005	-0.002	0.086535	0	0.0001	0.286984	0.172414	0.0025	0.589128	0.551724	0.0042	0.76933	0.310345	0.0236	0.993408	0.034483
5	109055292	109137730	-0.125604	0.034483	0	0	109137730	11	0.12	-0.0094	-0.0055	0.039134	0	0.0004	0.32165	0.155172	0.00245	0.582614	0.603448	0.0043	0.803754	0.310345	0.0983	0.999764	0.068966
5	113374769	113486685	-0.096772	0.017241	0	0	113486685	4	0.2832	-0.0094	-0.0055	0.039134	0	0.0004	0.32165	0.155172	0.00235	0.563598	0.603448	0.0042	0.76933	0.275862	0.0147	0.985067	0.034483
6	20483031	20495745	-0.20261	0.034483	0	0	20483031	2	0.4237	-0.0726	-0.0021	0.086642	0.017241	-0.0005	0.216517	0.293103	0.0002	0.322275	0.362069	0.0037	0.757013	0.258621	0.2949	0.999981	0.068966
7	4042680	4049132	-0.074605	0.017241	0	0	4049132	2	0.0114	-0.2533	-0.0037	0.061102	0.017241	0	0.262421	0.189655	0.00175	0.478141	0.482759	0.0044	0.75111	0.258621	0.0094	0.945647	0
7	30985664	31011671	-0.116629	0.034483	0	0	30985664	4	0.2197	-0.0248	-0.0079	0.038822	0.017241	0	0.262421	0.189655	0.0019	0.503186	0.517241	0.0045	0.78114	0.293103	0.0636	0.999037	0.034483
7	40698232	40704076	-0.096791	0.086207	0	0	40704076	2	0.0308	-0.2052	-0.0211	0.012573	0.051724	-0.0003	0.188473	0.258621	0.00175	0.478141	0.482759	0.0044	0.75111	0.258621	0.0256	0.990154	0.051724
7	92530185	92562175	-0.089227	0.017241	0	0	92530185	2	0.0138	-0.2261	-0.0066	0.045459	0.017241	0.0003	0.294575	0.137931	0.0019	0.503186	0.517241	0.0037	0.728485	0.224138	0.0119	0.957557	0
7	106081805	106097791	-0.082054	0.017241	0	0	106097791	3	0.2603	-0.0105	-0.0024	0.069915	0	0.0009	0.365641	0.103448	0.0023	0.582702	0.586207	0.0045	0.78114	0.293103	0.0146	0.972277	0.017241
7	114566919	114637203	-0.100729	0.017241	0	0	114566919	5	0.0121	-0.282	-0.0426	0.002798	0.051724	-0.0001	0.207538	0.206897	0.0019	0.503186	0.517241	0.0037	0.728485	0.206897	0.0106	0.9497	0
7	123568304	123582613	-0.098598	0.017241	0	0	123568304	2	0.0126	-0.2775	-0.0426	0.002798	0.051724	-0.0001	0.207538	0.206897	0.0019	0.503186	0.517241	0.0037	0.728485	0.206897	0.0106	0.9497	0
7	128742873	128864009	-0.073406	0.086207	0	0	128742873	14	0.0982	-0.0426	-0.0345	0.007542	0.034483	0.0011	0.398501	0.103448	0.00255	0.61503	0.62069	0.0049	0.796917	0.310345	0.0345	0.994031	0.068966
7	151709902	151743173	-0.11347	0.068966	0	0	151743173	4	0.0084	-0.1315	-0.0476	0.001797	0.086207	-0.0016	0.084857	0.413793	0.00075	0.36151	0.362069	0.0025	0.597862	0.12069	0.0066	0.890646	0
7	154703882	154711266	-0.095333	0.431034	0	0	154711266	2	0.0347	-0.373	-0.0297	0.008284	0.051724	-0.0012	0.094177	0.37931	0.00085	0.365641	0.413793	0.0033	0.680792	0.189655	0.0193	0.982528	0.034483
8	78602942	78683910	-0.097023	0.017241	0	0	78683910	4	0.0125	-0.2594	-0.045	0.003879	0.034483	0.0002	0.284736	0.224138	0.0027	0.577465	0.551724	0.0043	0.745696	0.224138	0.0111	0.946127	0
8	89764149	89780017	-0.192603	0.034483	0	0	89764149	2	0.0125	-0.966	-0.2867	0.000356	0.051724	-0.0006	0.228763	0.258621	0.00215	0.510294	0.5	0.0041	0.71925	0.189655	0.0111	0.946127	0
8	113318761	113362695	-0.505574	0.077586	0	0	113318761	6	0.2737	-0.0257	-0.0029	0.071649	0.017241	0.0004	0.326708	0.189655	0.0026	0.54148	0.551724	0.0062	0.831137	0.310345	0.2646	0.999906	0.091954
8	113947929	113998945	-0.140991	0.034483	0	0	113990631	7	0.1998	-0.3584	-0.02	0.021061	0.039409	0.0004	0.326708	0.194581	0.0025	0.530117	0.546798	0.0052	0.794559	0.305419	0.1683	0.999248	0.029557
9	14473319	14513910	-0.109591	0.034483	0	0	14513910	3	0.2135	-0.2111	-0.0129	0.041848	0.017241	0.0005	0.415155	0.086207	0.0016	0.612268	0.672414	0.0031	0.835447	0.344828	0.0446	0.994859	0.034483
10	3565769	3938715	-0.079064	0.137931	0	0	3938715	31	0.0371	-0.0818	-0.051	0.004779	0.137931	-0.0026	0.100252	0.431034	-0.00035	0.343375	0.344828	0.0019	0.604781	0.189655	0.012	0.954074	0.017241
10	49850426	49865286	-0.109483	0.017241	0	0	49865286	2	0.3376	-0.0622	-0.0342	0.009989	0.051724	-0.0009	0.241628	0.241379	0.0006	0.463544	0.482759	0.0034	0.760063	0.258621	0.0407	0.994008	0.034483
10	75438517	76438835	-0.198436	0.12931	0	0	75733164	107	0.0978	-0.0516	-0.0291	0.010573	0.051724	-0.0009	0.241628	0.245569	0.0006	0.463544	0.478569	0.0033	0.75523	0.250725	0.0804	0.999052	0.140993
10	94616998	94623108	-0.155501	0.017241	0	0	94623108	2	0.0651	-0.2567	-0.0484	0.005959	0.034483	-0.0008	0.26628	0.206897	0.0013	0.562924	0.551724	0.003	0.709239	0.206897	0.0544	0.99511	0.034483
10	104613511	104729487	-0.099549	0.017241	0	0	104613511	15	0.1723	-0.0447	-0.0232	0.017434	0.034483	-0.0011	0.236665	0.258621	0.00095	0.535159	0.517241	0.0031	0.72648	0.206897	0.0226	0.982993	0.034483
10	104802128	104978969	-0.067292	0.034483	0	0	104802128	19	0.0235	-0.0754	-0.0685	0.003633	0.051724	-0.0011	0.236665	0.258621	0.00095	0.535159	0.517241	0.0031	0.72648	0.206897	0.0226	0.982993	0.034483
11	2118141	2138273	-0.144986	0.034483	0	0	2118141	6	0.2658	-0.021	-0.0137	0.035065	0.017241	-0.0019	0.166327	0.362069	0.00035	0.459629	0.465517	0.002	0.715489	0.204023	0.0899	0.999619	0.048851
11	22808522	23191355	-0.08919	0.913793	0	0	22892789	15	0.168	-0.0139	-0.0111	0.04012	0	0.0003	0.432809	0.086207	0.00165	0.655074	0.689655	0.0043	0.827723	0.351724	0.0081	0.963952	0.024138
11	24491893	24501193	-0.092844	0.913793	0	0	24501193	2	0.0081	-0.2268	-0.0139	0.032471	0.017241	0.0002	0.415348	0.103448	0.0015	0.626612	0.655172	0.003	0.773391	0.327586	0.0079	0.955988	0
11	46356798	46368460	-0.262957	0.051724	0	0	46368460	4	0.0215	-0.2711	-0.2127	0.000359	0.073276	-0.0004	0.316273	0.193966	0.0008	0.5356	0.564655	0.0028	0.763161	0.271552	0.0081	0.963952	0.017241
11	86673657	86703232	-0.178524	0.034483	0	0	86703232	5	0.255	-0.0086	-0.0046	0.099698	0	-0.0006	0.278347	0.193103	0.0006	0.487763	0.496552	0.003	0.773391	0.272414	0.1393	0.999674	0.031034
11	95855919	95916662	-0.098835	0.017241	0	0	95916662	5	0.0106	-0.2708	-0.011	0.041364	0.017241	-0.0007	0.24953	0.241379	0.00045	0.477789	0.448276	0.0026	0.740695	0.224138	0.0079	0.955988	0
11	106300312	106315704	-0.087302	0.017241	0	0	106300312	2	0.0106	-0.1781	-0.011	0.041364	0.017241	-0.0007	0.24953	0.241379	0.00055	0.487763	0.465517	0.0026	0.740695	0.241379	0.0079	0.955988	0
12	42221186	42271659	-0.085618	0.017241	0	0	42221186	4	0.0092	-0.3037	-0.0138	0.021906	0.034483	-0.0004	0.259218	0.224138	0.0007	0.455383	0.431034	0.0033	0.731521	0.224138	0.0072	0.912671	0
12	63340696	63346627	-0.300469	0.051724	0	0	63346627	2	0.2836	-0.051	-0.0046	0.050549	0.017241	0	0.306402	0.172414	0.0009	0.528156	0.534483	0.0038	0.7601	0.258621	0.2488	0.999622	0.068966
12	79157257	79246673	-0.098515	0.017241	0	0	79157257	11	0.015	-0.2704	-0.0092	0.032545	0.017241	-0.0003	0.284051	0.189655	0.0009	0.528156	0.517241	0.0033	0.731521	0.241379	0.011	0.965164	0
12	80122844	80154729	-0.097852	0.017241	0	0	80122844	5	0.015	-0.3615	-0.0092	0.032545	0.017241	-0.0003	0.284051	0.189655	0.0009	0.528156	0.517241	0.0033	0.731521	0.241379	0.011	0.965164	0
12	85219839	85227131	-0.095629	0.017241	0	0	85219839	2	0.015	-0.7743	-0.0092	0.032545	0.017241	-0.0003	0.284051	0.189655	0.0009	0.528156	0.517241	0.0038	0.7601	0.258621	0.011	0.965164	0
13	26194436	26412894	-0.15302	0.017241	0	0	26380898	13	0.0115	-0.1324	-0.0024	0.04635	0.02122	0.0001	0.268276	0.188329	0.0024	0.55418	0.535809	0.0042	0.747204	0.242706	0.0107	0.950256	0
13	49488307	49490751	-0.109059	0.017241	0	0	49488307	2	0.0446	-0.2869	-0.0368	0.001561	0.034483	0	0.251034	0.224138	0.0014	0.463821	0.465517	0.0033	0.693037	0.189655	0.0115	0.960047	0.017241
13	51437009	52254428	-0.072104	0.017241	0	0	52254428	81	0.163	-0.0037	-0.0026	0.042831	0	0.0001	0.268276	0.206897	0.00145	0.484005	0.482759	0.0035	0.718277	0.224138	0.0115	0.960047	0.017241
13	57068557	57092459	-0.076325	0.017241	0	0	57092459	3	0.1658	-0.0093	-0.0037	0.029663	0.017241	0	0.251034	0.241379	0.0017	0.518487	0.517241	0.0042	0.747204	0.241379	0.0115	0.960047	0.017241
13	95920370	96059769	-0.092764	0.017241	0	0	95920370	17	0.1692	-0.0156	-0.0037	0.029663	0.017241	-0.0004	0.196649	0.293103	0.00145	0.484005	0.482759	0.0042	0.747204	0.241379	0.0151	0.987418	0.051724
13	100922125	100931208	-0.093266	0.017241	0	0	100922125	2	0.0242	-0.359	-0.0274	0.001915	0.086207	-0.0006	0.180618	0.327586	0.00115	0.446579	0.448276	0.004	0.73797	0.241379	0.0138	0.978365	0.034483
14	55760331	55774605	-0.18857	0.034483	0	0	55760331	2	0.0126	-0.1844	-0.167	0.002371	0.051724	0	0.345705	0.137931	0.00115	0.582873	0.568966	0.003	0.793533	0.310345	0.0125	0.966266	0
15	42652975	42713054	-0.114059	0.017241	0	0	42652975	8	0.1973	-0.0749	-0.0192	0.027595	0.017241	-0.0021	0.193524	0.293103	-0.0005	0.458165	0.413793	0.0007	0.695994	0.206897	0.0208	0.985073	0.051724
15	66061186	66079121	-0.181068	0.034483	0	0	66061186	2	0.0072	-0.2507	-0.163	0.001365	0.068966	-0.002	0.221716	0.258621	-0.0004	0.464191	0.431034	0.0009	0.730438	0.224138	0.0045	0.925568	0
15	73241260	73252335	-0.126489	0.103448	0	0	73241260	2	0.1439	-0.0698	-0.0521	0.011684	0.068966	-0.0017	0.254248	0.206897	-0.0003	0.492185	0.465517	0.001	0.748779	0.241379	0.0398	0.994577	0.034483
15	73607678	73612608	-0.13807	0.051724	0	0	73607678	2	0.0398	-0.2417	-0.071	0.007103	0.051724	-0.0017	0.254248	0.206897	-0.0003	0.492185	0.482759	0.001	0.748779	0.224138	0.0072	0.95329	0.017241
16	23616107	23625475	-0.184831	0.034483	0	0	23620430	3	0.2621	-0.1855	-0.0455	0.007866	0.051724	-0.0054	0.171229	0.344828	-0.001	0.444292	0.477011	0.0026	0.794007	0.287356	0.029	0.988288	0.045977
16	69258100	69315011	-0.212998	0.051724	0	0	69308913	8	0.2416	-0.0218	-0.0138	0.06535	0	-0.0019	0.342384	0.103448	5e-05	0.565997	0.568966	0.004	0.859623	0.323276	0.1194	0.998985	0.081897
16	84301635	84353799	-0.322373	0.060345	0	0	84301635	6	0.1718	-0.0237	-0.0157	0.056619	0.017241	-0.004	0.213758	0.275862	-0.0014	0.408668	0.37931	0.0006	0.626115	0.155172	0.153	0.999404	0.068966
17	26161168	26229244	-0.095545	0.034483	0	0	26161168	9	0.0394	-0.134	-0.0681	0.002614	0.034483	-0.009	0.186356	0.293103	-0.0039	0.446456	0.448276	0.0026	0.730357	0.224138	0.0315	0.982293	0.051724
17	30706748	30797241	-0.075693	0.017241	0	0	30706748	12	0.047	-0.2778	-0.0257	0.035805	0.017241	-0.0087	0.192051	0.275862	-0.0036	0.454635	0.465517	0.0026	0.730357	0.241379	0.03	0.980883	0.034483
17	74092252	74100080	-0.086208	0.017241	0	0	74092252	2	0.2118	-0.0374	-0.031	0.025183	0.017241	-0.0099	0.167874	0.344828	-0.0045	0.414126	0.396552	0.0009	0.664265	0.155172	0.0495	0.990617	0.034483
18	56416996	56455369	-0.100958	0.017241	0	0	56416996	4	0.2336	-0.0141	-0.0051	0.060897	0	-0.0014	0.259779	0.224138	0.0008	0.513255	0.517241	0.0025	0.780523	0.258621	0.0101	0.977049	0.034483
19	58358875	58373174	-0.093027	0.017241	0	0	58373174	2	0.0254	-0.2155	-0.0669	0.007338	0.034483	-0.0128	0.201707	0.275862	-0.0053	0.455998	0.448276	0.0013	0.714541	0.224138	0.0124	0.957233	0.017241
20	25088248	25105162	-0.188957	0.034483	0	0	25088248	2	0.0036	-0.2019	-0.195	0.00033	0.068966	-0.0035	0.220525	0.258621	-0.0021	0.478383	0.448276	-0.0006	0.715351	0.206897	0.0031	0.914948	0
20	29896333	29907113	-0.09771	0.275862	0	0	29896333	3	0.1912	-0.0308	-0.0284	0.020087	0.034483	-0.0035	0.220525	0.258621	-0.00195	0.496921	0.465517	-0.0003	0.769235	0.258621	0.0363	0.993532	0.051724
20	56687800	56693066	-0.098678	0.224138	0	0	56687800	2	0.2612	-0.0337	-0.0303	0.014618	0.051724	-0.0041	0.181929	0.293103	-0.0022	0.427283	0.413793	-0.0009	0.671689	0.172414	0.0261	0.978008	0.034483
20	57678399	57686269	-0.115501	0.517241	0	0	57678399	2	0.0261	-0.3026	-0.051	0.003881	0.086207	-0.0043	0.160366	0.327586	-0.0024	0.39726	0.396552	-0.0009	0.671689	0.155172	0.02	0.973001	0.017241
21	17621635	17645814	-0.066043	0.017241	0	0	17645814	3	0.1655	-0.0046	-0.0043	0.131157	0	-0.002	0.335771	0.137931	-0.0001	0.63311	0.62069	0.0037	0.809576	0.344828	0.0326	0.989702	0.034483
21	33435903	33910856	-0.155589	0.068966	0.044776	0	33536053	67	0.0326	-0.147	-0.0718	0.001287	0.089038	-0.0024	0.247113	0.24421	-0.0016	0.490159	0.497169	0.0018	0.746641	0.238549	0.0101	0.970671	0.014411
10	105140932	105207100	-0.122823	0.017241	0.083333	0	105140932	12	0.1708	-0.0754	-0.0107	0.041515	0.002874	-0.0008	0.26628	0.216954	0.0015	0.566978	0.576149	0.0033	0.75523	0.265805	0.0235	0.983912	0.051724
18	15079218	17731348	-0.097966	0.068966	0.123894	0	16839214	113	0.0913	-0.0474	-0.0083	0.034522	0.017089	-0.0014	0.259779	0.223985	0.0008	0.513255	0.541196	0.0025	0.780523	0.265334	0.0475	0.998265	0.102685
3	32665325	32725253	-0.111568	0.034483	0.125	0	32665325	8	0.163	-0.0261	-0.0032	0.054643	0.017241	-0.0001	0.246982	0.241379	0.0021	0.510034	0.517241	0.0044	0.79041	0.310345	0.0558	0.99757	0.068966
1	200622685	200802233	-1.02605	0.103448	0.133333	0	200646056	15	0.0067	-0.2438	-0.1976	0.000443	0.150575	-0.0017	0.231495	0.226437	-0.0004	0.398165	0.321839	0.001	0.595271	0.087356	0.0049	0.886392	0
17	55053579	55399152	-0.085533	0.068966	0.166667	0	55053579	48	0.0528	-0.0834	-0.0672	0.003143	0.068966	-0.0071	0.275702	0.224138	-0.00245	0.547349	0.551724	0.0027	0.764561	0.258621	0.0495	0.990617	0.051724
3	48686345	49008546	-0.074702	0.181034	0.175	0	48686345	40	0.0462	-0.0933	-0.031	0.003429	0.155172	-0.0016	0.067283	0.413793	0.0011	0.36425	0.362069	0.0028	0.592797	0.206897	0.0278	0.989938	0.034483
1	36006939	36478164	-0.121435	0.413793	0.214286	0	36319646	56	0.0412	-0.0737	-0.068	0.002278	0.154865	-0.0097	0.073843	0.576355	-0.0047	0.150458	0.312808	0.0008	0.560645	0.08867	0.0225	0.988152	0.036946
4	38837412	40495657	-0.132953	0.137931	0.246988	0	39820710	166	0.0785	-0.1241	-0.0193	0.003045	0.086207	-0.0001	0.210764	0.293103	0.0021	0.382829	0.37931	0.0057	0.745673	0.224138	0.0283	0.996718	0.068966
7	142535994	142600760	-0.075528	0.5	0.25	0	142550692	12	0.0126	-0.2772	-0.0406	0.005225	0.057471	-0.0016	0.084857	0.396552	0.00065	0.333406	0.396552	0.0037	0.728485	0.224138	0.0116	0.955642	0
10	69887534	70529467	-0.0801	0.086207	0.25641	0	69887534	78	0.0767	-0.0715	-0.0456	0.006587	0.051724	-0.0013	0.194744	0.277851	0.0004	0.426899	0.446286	0.003	0.709239	0.222149	0.0351	0.991249	0.066976
7	5634535	6475759	-0.076149	0.112069	0.277778	0	6475759	90	0.0575	-0.0711	-0.0336	0.007705	0.103448	-0.0004	0.172578	0.275862	0.00105	0.398501	0.413793	0.0028	0.657499	0.206897	0.0199	0.983704	0.034483
4	33019952	33197178	-0.086067	0.017241	0.285714	0	33019952	7	0.0148	-0.3028	-0.0155	0.007325	0.051724	-0.0003	0.192424	0.293103	0.0021	0.382829	0.37931	0.005	0.68631	0.206897	0.0119	0.953855	0
16	83080535	83141140	-0.083872	0.017241	0.285714	0	83080535	7	0.1568	-0.0395	-0.0237	0.021238	0.034483	-0.004	0.213758	0.293103	-0.0016	0.389084	0.362069	0.0005	0.614156	0.103448	0.0041	0.861764	0.017241
4	164781681	164886247	-0.118486	0.017241	0.333333	0	164865855	12	0.0303	-0.3424	-0.0483	0.001717	0.025862	0.0002	0.213626	0.25	0.0031	0.521717	0.508621	0.0051	0.703548	0.215517	0.0148	0.973079	0.008621
7	101559723	101577482	-0.09842	0.215517	0.333333	0	101577482	3	0.0233	-0.2663	-0.0326	0.007891	0.068966	-0.0001	0.207538	0.189655	0.0018	0.478141	0.482759	0.0037	0.728485	0.241379	0.0144	0.971048	0.017241
10	100678846	100695597	-0.19227	0.034483	0.333333	0	100678846	3	0.0268	-0.3259	-0.1888	2.5e-05	0.028736	-0.0007	0.277617	0.206897	0.0015	0.566978	0.568966	0.0031	0.72648	0.224138	0.0237	0.984134	0.034483
10	35044863	35306329	-0.076711	0.017241	0.375	0	35044863	24	0.161	-0.0405	-0.0072	0.054885	0.017241	-0.0006	0.294858	0.206897	0.0008	0.506215	0.517241	0.0042	0.816995	0.327586	0.0319	0.989963	0.034483
1	83035576	83160775	-0.090462	0.017241	0.4	0	83035576	5	0.0177	-0.1709	-0.0225	0.026738	0.017241	0.0008	0.560645	0.068966	0.0027	0.747917	0.827586	0.004	0.843959	0.482759	0.0094	0.967065	0.017241
5	124993975	125109526	-0.095383	0.017241	0.4	0	124993975	5	0.014	-0.297	-0.0094	0.026001	0.017241	0.0001	0.286984	0.172414	0.00225	0.539315	0.534483	0.0041	0.757521	0.258621	0.0115	0.970922	0
18	33075066	33628329	-0.0363	0.017241	0.404255	0	33628329	47	0.0756	-0.0265	-0.0221	0.015124	0.033749	-0.0014	0.259779	0.224138	0.0006	0.500194	0.5	0.0021	0.742242	0.224138	0.0078	0.96354	0.017241
4	151539024	152333830	-0.065428	0.12069	0.426966	0	152211080	89	0.0588	-0.002	-0.0018	0.062657	0	0.001	0.286631	0.190043	0.0043	0.612838	0.600155	0.0063	0.804735	0.324099	0.0513	0.999042	0.130763
1	110023297	110057904	-0.775887	0.094828	0.5	0	110033857	4	0.3765	-0.2134	-0.197	0.000449	0.056034	-0.0011	0.299465	0.185345	0.0016	0.645777	0.642241	0.0037	0.819764	0.37069	0.1976	0.999792	0.034483
9	133462504	133482227	-0.223475	0.224138	0.5	0	133482227	4	0.056	-0.1286	-0.1277	0.004434	0.12069	-0.0067	0.057483	0.5	-0.00035	0.217227	0.206897	0.0006	0.437877	0.086207	0.0145	0.978723	0.034483
11	7757358	7798022	-0.78184	0.103448	0.5	0	7783373	6	0.0302	-0.2694	-0.2582	0.000193	0.097701	-0.0007	0.24953	0.232759	0.0012	0.582125	0.586207	0.0029	0.768083	0.270115	0.0117	0.978121	0.04023
13	82602121	83439880	-0.091341	0.017241	0.5	0	83439880	42	0.1971	-0.0091	-0.0058	0.024357	0.017241	-0.0003	0.202343	0.275862	0.00155	0.501246	0.5	0.0043	0.761942	0.258621	0.0138	0.978365	0.034483
15	100217312	100282848	-0.378056	0.051724	0.5	0	100217312	2	0.2972	-0.3917	-0.3125	9.9e-05	0.086207	-0.0017	0.254248	0.241379	-0.0003	0.492185	0.465517	0.0009	0.730438	0.224138	0.0267	0.987835	0.068966
20	50184690	50193292	-0.094795	0.017241	0.5	0	50184690	2	0.2312	-0.0178	-0.0123	0.083552	0	-0.0026	0.303087	0.137931	-0.0013	0.587575	0.568966	0.0013	0.854039	0.344828	0.0309	0.991578	0.086207
7	150296714	150552714	-0.078484	0.077586	0.608696	0	150552714	46	0.0767	-0.0436	-0.0069	0.043156	0.017241	-0.0012	0.094177	0.362069	0.0012	0.423741	0.431034	0.003	0.675942	0.172414	0.0609	0.998837	0.068966
16	69092708	69146623	-0.091087	0.103448	0.625	0	69146623	8	0.0868	-0.0602	-0.0256	0.018264	0.034483	-0.0025	0.303276	0.172414	-0.0003	0.531065	0.517241	0.0025	0.77997	0.293103	0.0421	0.995349	0.086207
18	4345	277707	-0.145924	0.060345	0.652174	0	215090	23	0.0988	-0.007	-0.0053	0.054441	0	-0.0016	0.242544	0.241379	0.0008	0.513255	0.522489	0.0021	0.742242	0.246627	0.0808	0.999704	0.091454
2	227952158	227964991	-0.15708	0.034483	0.666667	0	227952158	3	0.3417	-0.0016	-0.0011	0.090404	0	0.0008	0.355153	0.137931	0.0017	0.552271	0.603448	0.0033	0.781741	0.275862	0.2091	0.999985	0.034483
3	8800826	8828751	-0.095151	0.086207	0.666667	0	8828751	3	0.1626	-0.0232	-0.0228	0.007915	0.051724	-0.0003	0.201025	0.310345	0.00145	0.428468	0.465517	0.004	0.753255	0.258621	0.0485	0.997026	0.051724
11	70537780	70559392	-0.246812	0.051724	0.666667	0	70552731	3	0.0108	-0.2242	-0.212	0.000365	0.08046	-0.0046	0.099698	0.45977	-0.0006	0.278347	0.275862	0.0008	0.5356	0.103448	0.0076	0.94955	0.017241
12	31855382	32006945	-0.09467	0.051724	0.666667	0	31855382	9	0.0565	-0.0905	-0.0585	0.001898	0.034483	-0.0003	0.284051	0.206897	0.0008	0.488022	0.482759	0.0038	0.7601	0.258621	0.0272	0.99096	0.034483
13	75006054	75016333	-0.078938	0.017241	0.666667	0	75006054	3	0.1429	-0.0037	-0.0035	0.036925	0	0.0004	0.293518	0.206897	0.00225	0.55418	0.568966	0.0054	0.802064	0.310345	0.018	0.990302	0.068966
11	62200726	62339030	-0.080884	0.137931	0.714286	0	62200726	28	0.0298	-0.0974	-0.068	0.001028	0.086207	-0.0055	0.087381	0.465517	-0.00065	0.278347	0.275862	0.0008	0.5356	0.137931	0.0156	0.982572	0.034483
4	129997505	130140396	-0.089242	0.017241	0.722222	0	129997505	18	0.1647	-0.002	-0.0016	0.073777	0	0.001	0.286631	0.189655	0.00355	0.571126	0.568966	0.0062	0.787493	0.275862	0.0226	0.993832	0.034483
4	138324363	138400846	-0.095922	0.017241	0.75	0	138324363	4	0.0148	-0.2893	-0.0124	0.014601	0.034483	0.0009	0.272159	0.206897	0.0032	0.532836	0.534483	0.0058	0.748424	0.241379	0.0119	0.953855	0
13	75149677	75197951	-0.097262	0.017241	0.75	0	75149677	8	0.018	-0.3223	-0.0091	0.017347	0.034483	0	0.251034	0.241379	0.00185	0.535729	0.534483	0.0051	0.789857	0.293103	0.0163	0.988955	0.051724
21	23415519	23544014	-0.09897	0.017241	0.8	0	23544014	5	0.0326	-0.221	-0.0046	0.113915	0.017241	-0.0021	0.27818	0.155172	-0.0007	0.576263	0.568966	0.0036	0.795791	0.310345	0.006	0.956686	0.017241
5	34119364	34407851	-0.181592	0.017241	0.833333	0	34287383	6	0.0103	-0.1819	-0.005	0.048105	0.020115	-0.0005	0.203211	0.267241	0.00145	0.450001	0.482759	0.0041	0.757521	0.275862	0.0091	0.953052	0
8	98630102	98834047	-0.102931	0.224138	0.842105	0	98818353	19	0.1424	-0.0194	-0.0018	0.083854	0.017241	0.0008	0.356796	0.177858	0.0031	0.612767	0.600726	0.0088	0.922637	0.359347	0.0479	0.995395	0.15245
22	49479698	49565845	-0.094442	0.051724	0.909091	0	49565845	11	0.084	-0.0204	-0.0177	0.066797	0	-0.007	0.243713	0.241379	-0.00405	0.488693	0.482759	0	0.733906	0.241379	0.0625	0.997696	0.103448
2	188254282	188460445	-0.09891	0.017241	0.916667	0	188254282	12	0.0207	-0.2673	-0.007	0.033591	0.017241	0.0002	0.258885	0.206897	0.00145	0.52032	0.534483	0.0031	0.748162	0.241379	0.0118	0.960621	0.017241
7	141705192	142207176	-3.61743	0.301724	0.952381	0	141705192	63	0.7002	-1.1127	-0.0439	0.002017	0.049535	0.0014	0.445002	0.148604	0.0038	0.736949	0.698686	0.0223	0.987895	0.495621	0.1079	0.999629	0.261357
12	33879	223011	-0.10581	0.448276	0.952381	0	223011	21	0.1423	-0.044	-0.0167	0.018674	0.051724	-0.0022	0.075446	0.413793	0.0003	0.35172	0.361248	0.0033	0.731521	0.241379	0.0912	0.998061	0.12069
14	18149502	19490659	-3.32651	0.517241	0.975	0	19408612	40	0.2484	-0.2548	-0.2519	0.000374	0.634483	-0.2016	0.001689	0.685776	-0.0707	0.011787	0.3125	0.008	0.939664	0.299569	0.1793	0.999605	0.219397
9	39141725	70174330	-0.979354	0.137931	0.97561	0	43530105	41	0.2665	-0.1353	-0.0653	0.00498	0.049201	0.0001	0.317239	0.115223	0.0013	0.550189	0.603028	0.0028	0.821262	0.308663	0.1235	0.999184	0.137511
2	89275114	94896434	-0.370647	0.112069	0.978261	0	89895595	46	0.0935	-0.2492	-0.0842	0.002315	0.077211	-0.0001	0.212893	0.258996	0.0012	0.431489	0.470015	0.0032	0.764365	0.252624	0.049	0.997072	0.078711
1	554297	554316	-0.181615	0.034483	1	0	554297	2	0.2022	-0.2672	-0.0236	0.021067	0.017241	-0.0041	0.168683	0.327586	-0.0003	0.415803	0.413793	0.0042	0.857748	0.344828	0.0235	0.988605	0.103448
1	1575466	1643868	-0.200137	0.586207	1	0	1601778	21	0.2295	-0.0674	-0.0281	0.01429	0.04844	-0.0064	0.121539	0.458128	-0.0014	0.279266	0.29803	0.0017	0.649443	0.246305	0.137	0.999654	0.078818
1	2922571	2927870	-0.498268	0.508621	1	0	2922571	2	0.0058	-0.2837	-0.2611	0.000254	0.137931	-0.0087	0.089177	0.568966	-0.00385	0.175951	0.224138	-0.0001	0.437563	0.155172	0.0053	0.912078	0
1	12789092	13101085	-0.843515	0.568966	1	0	12822218	8	0.1238	-0.3312	-0.2173	0.000388	0.125	-0.0092	0.076973	0.661638	-0.005	0.144631	0.19181	-0.0006	0.379587	0.084052	0.0059	0.928278	0.025862
1	16698930	17164790	-1.4585	0.508621	1	0	17104374	27	0.1625	-0.5926	-0.1252	0.000776	0.155811	-0.0089	0.083071	0.556194	-0.0045	0.159196	0.33461	0.0017	0.649443	0.190294	0.1261	0.999599	0.153895
1	22200865	22205872	-0.160602	0.517241	1	0	22200865	2	0.2105	-0.1664	-0.0519	0.003671	0.051724	-0.0078	0.097191	0.534483	-0.00375	0.176093	0.327586	0.0009	0.575014	0.103448	0.0259	0.990484	0.051724
1	25482065	25536112	-0.669041	0.344828	1	0	25482065	6	0.0259	-0.2711	-0.2627	0.000248	0.152299	-0.0142	0.05465	0.583333	-0.0046	0.155486	0.33046	0.0009	0.575014	0.106322	0.0176	0.984153	0.037356
1	72550277	72568038	-0.879746	0.094828	1	0	72550277	2	0.4652	-0.7767	-0.7744	2.7e-05	0.051724	0.0008	0.560645	0.103448	0.00295	0.774981	0.810345	0.0047	0.879275	0.534483	0.429	0.999973	0.103448
1	83388855	83642910	-0.085604	0.017241	1	0	83388855	11	0.0177	-0.1548	-0.0225	0.026738	0.017241	0.0008	0.560645	0.068966	0.0027	0.747917	0.827586	0.004	0.843959	0.482759	0.0094	0.967065	0.017241
1	103909082	103965303	-0.596752	0.077586	1	0	103956793	7	0.2389	-0.4187	-0.0059	0.12236	0.012315	0.0007	0.543943	0.100985	0.0028	0.759376	0.780788	0.0044	0.862251	0.504926	0.1766	0.999776	0.081281
1	143697752	143787533	-0.089706	0.267241	1	0	143754368	11	0.0838	-0.0803	-0.0246	0.018419	0.04232	-0.0018	0.219089	0.266458	0.0008	0.560645	0.543887	0.0036	0.813831	0.285266	0.058	0.998343	0.101881
1	147134204	147966014	-1.2697	0.232759	1	0	147386947	15	0.1002	-0.4048	-0.1969	0.000451	0.191954	-0.0171	0.036111	0.397701	-0.0005	0.39469	0.436782	0.0025	0.71884	0.210345	0.0143	0.978253	0.049425
1	150819473	150852881	-5.25854	0.5	1	0	150848538	7	0.5761	-1.6321	-0.6732	3e-05	0.302956	-0.3319	0.000148	0.401478	0.0025	0.71884	0.55665	0.2216	0.999819	0.492611	0.4968	0.999987	0.418719
1	151027381	151040492	-2.49513	0.293103	1	0	151036464	4	0.3663	-1.9242	-0.0179	0.034339	0.017241	-0.0011	0.299465	0.181034	0.0025	0.71884	0.62069	0.1548	0.999719	0.487069	0.3343	0.999955	0.331897
1	153456221	153468259	-0.128206	0.62069	1	0	153468259	4	0.0385	-0.1431	-0.0867	0.001129	0.155172	-0.0166	0.037681	0.5	-0.00175	0.231495	0.206897	0.0002	0.478121	0.068966	0.0049	0.886392	0.017241
1	159737422	159907537	-0.309077	0.051724	1	0	159885498	14	0.1488	-0.1364	-0.0953	0.000969	0.065271	-0.0018	0.219089	0.258621	-0.0005	0.39469	0.362069	0.0013	0.624191	0.151478	0.0358	0.994602	0.04803
1	167493797	167507911	-0.592341	0.068966	1	0	167493797	2	0.1515	-1.3418	-1.2385	1.8e-05	0.086207	-0.0015	0.266513	0.206897	0.0001	0.478121	0.448276	0.0024	0.709551	0.189655	0.0293	0.992321	0.051724
1	194978247	195067793	-1.54635	0.155172	1	0	195015145	9	0.0214	-0.6265	-0.4563	0.0001	0.231801	-0.0055	0.134503	0.296935	-0.0008	0.348933	0.32567	0.0012	0.615805	0.095785	0.0049	0.886392	0.003831
1	208668197	208673997	-0.104267	0.775862	1	0	208673997	2	0.0286	-0.3658	-0.0306	0.012686	0.034483	-0.0011	0.299465	0.12069	-0.00015	0.437563	0.37931	0.001	0.595271	0.137931	0.0119	0.976661	0.034483
1	211070071	211076120	-0.297009	0.051724	1	0	211076120	2	0.0279	-0.3206	-0.2368	0.000346	0.051724	-0.0012	0.290801	0.155172	-0.00025	0.422919	0.362069	0.001	0.595271	0.12069	0.0092	0.966125	0.017241
1	229791599	229880573	-0.101634	0.775862	1	0	229846549	8	0.1752	-0.0264	-0.0079	0.096639	0.010776	-0.0011	0.299465	0.096983	-0.0002	0.422919	0.385776	0.001	0.595271	0.144397	0.0063	0.935117	0.017241
1	241131963	241257694	-0.205041	0.051724	1	0	241131963	4	0.0105	-0.1428	-0.1266	0.000765	0.047414	-0.0011	0.299465	0.116379	-0.0002	0.422919	0.366379	0.001	0.595271	0.125	0.0063	0.935117	0
1	246433985	246875021	-1.60292	0.293103	1	0	246805550	55	0.1498	-1.6063	-0.2598	0.000261	0.057053	0.0004	0.504838	0.076176	0.0063	0.935117	0.758934	0.0542	0.997663	0.598746	0.0772	0.999269	0.451097
1	247095153	247118455	-0.077781	0.215517	1	0	247095153	6	0.1284	-0.0516	-0.0409	0.009381	0.034483	0	0.44889	0.155172	0.0048	0.882896	0.706897	0.0139	0.978016	0.568966	0.1028	0.999464	0.310345
2	20370	176774	-0.157	0.206897	1	0	92140	14	0.1284	-0.1975	-0.0454	0.003365	0.172414	-0.0017	0.068733	0.481527	0.0002	0.258885	0.310345	0.0017	0.552271	0.173645	0.1045	0.998016	0.086207
2	34556463	34580562	-0.704005	0.077586	1	0	34580562	2	0.1469	-0.6009	-0.5287	2e-06	0.12069	-0.0005	0.161102	0.310345	0.0012	0.431489	0.448276	0.003	0.730324	0.224138	0.0176	0.974743	0.017241
2	117519706	117598608	-0.092466	0.017241	1	0	117571698	4	0.2737	-0.0074	-0.007	0.033591	0	-0.0001	0.212893	0.258621	0.00125	0.485632	0.482759	0.0032	0.764365	0.258621	0.0119	0.961696	0.017241
2	132117353	132739951	-0.353305	0.068966	1	0	132728637	21	0.024	-0.2199	-0.0724	0.002375	0.087028	-0.0007	0.143826	0.307882	0.0012	0.431489	0.46798	0.003	0.730324	0.226601	0.0106	0.955308	0.011494
2	153095547	153102210	-0.096804	0.017241	1	0	153095547	2	0.0207	-0.2346	-0.007	0.033591	0.017241	-0.0001	0.212893	0.258621	0.00135	0.502873	0.5	0.003	0.730324	0.224138	0.0106	0.955308	0.017241
2	242505290	242717042	-0.588384	0.258621	1	0	242505290	36	0.1395	-0.2811	-0.2561	6.2e-05	0.21408	-0.0053	0.046854	0.386494	0.0008	0.355153	0.389368	0.0032	0.764365	0.251437	0.0325	0.993383	0.04454
3	29449716	29459017	-0.091681	0.017241	1	0	29449716	2	0.018	-0.224	-0.0177	0.012789	0.051724	-0.0004	0.177109	0.327586	0.00125	0.400407	0.448276	0.0039	0.74905	0.241379	0.0111	0.956432	0.017241
3	35782800	35901552	-0.097468	0.017241	1	0	35901552	9	0.1771	-0.0244	-0.0125	0.018671	0.034483	-0.0002	0.220308	0.275862	0.00165	0.474051	0.482759	0.0042	0.770478	0.275862	0.0351	0.993821	0.034483
3	46771064	46823702	-0.679399	0.094828	1	0	46771064	4	0.009	-0.3066	-0.2939	0.000149	0.155172	-0.0032	0.054643	0.465517	0.0004	0.293819	0.327586	0.0028	0.592797	0.172414	0.0073	0.921261	0
3	89488438	89509275	-0.698719	0.086207	1	0	89493711	4	0.0112	-2.0198	-0.3057	0.000138	0.090517	-0.0004	0.177109	0.293103	0.0017	0.474051	0.474138	0.0038	0.736087	0.24569	0.0107	0.94419	0
3	152996150	153028992	-0.093625	0.017241	1	0	152996150	5	0.0185	-0.2956	-0.0057	0.041672	0.017241	-0.0001	0.246982	0.241379	0.00215	0.528033	0.517241	0.004	0.753255	0.258621	0.0112	0.960515	0.017241
3	158643562	158651879	-0.071895	0.017241	1	0	158643562	3	0.0149	-0.1655	-0.0057	0.041672	0.017241	-0.0001	0.246982	0.241379	0.00195	0.510034	0.5	0.0038	0.736087	0.241379	0.0112	0.960515	0.017241
3	163997257	164101805	-3.50905	0.474138	1	0	164038946	8	0.389	-1.9226	-1.6309	9e-06	0.211207	-0.0006	0.14035	0.271552	0.0042	0.770478	0.642241	0.312	0.99987	0.508621	0.3461	0.999983	0.387931
3	166528692	166548143	-0.202454	0.034483	1	0	166548143	2	0.077	-0.3409	-0.3154	0.000123	0.034483	0.0003	0.285874	0.172414	0.00155	0.447639	0.482759	0.0032	0.692734	0.155172	0.0089	0.93068	0.008621
3	174736154	174747685	-0.126471	0.034483	1	0	174736154	3	0.0154	-0.1367	-0.103	0.000394	0.051724	0.0003	0.285874	0.172414	0.0019	0.504107	0.517241	0.0032	0.692734	0.155172	0.0107	0.94419	0.017241
3	176716511	176745226	-0.073831	0.017241	1	0	176716511	4	0.1809	-0.0133	-0.0065	0.034082	0.017241	0.0003	0.285874	0.172414	0.0019	0.504107	0.517241	0.0033	0.695906	0.172414	0.0154	0.978095	0.034483
3	196904378	196958496	-2.12601	0.336207	1	0	196917684	11	0.2955	-0.3224	-0.2754	0.000176	0.252351	-0.0101	0.022939	0.363636	0.0014	0.423673	0.479624	0.0042	0.770478	0.260188	0.1742	0.999776	0.155172
4	68905699	69643301	-2.87743	0.353448	1	0	69075169	13	0.2801	-1.2034	-1.0178	1.3e-05	0.263926	-0.1569	0.000322	0.370027	0.0033	0.532836	0.506631	0.0081	0.88854	0.354111	0.2483	0.999969	0.17374
4	70087743	70380739	-0.990642	0.060345	1	0	70237807	24	0.1178	-0.1867	-0.1458	0.000359	0.110632	0.0002	0.213626	0.270833	0.0033	0.532836	0.542385	0.0062	0.787493	0.280172	0.0148	0.973079	0.012931
4	93784219	93794635	-0.101782	0.017241	1	0	93794635	2	0.0148	-0.3288	-0.0144	0.011295	0.034483	0.0007	0.260659	0.224138	0.0032	0.532836	0.534483	0.0058	0.748424	0.241379	0.0124	0.967773	0
4	119666019	119681254	-0.09515	0.017241	1	0	119666019	3	0.0148	-0.177	-0.0044	0.027208	0.017241	0.0007	0.260659	0.224138	0.0032	0.532836	0.534483	0.0058	0.748424	0.241379	0.0124	0.967773	0
4	188105678	188131773	-0.313887	0.068966	1	0	188116316	3	0.3123	-0.2686	-0.0771	0.000496	0.086207	0.0002	0.213626	0.258621	0.0033	0.532836	0.517241	0.006	0.766831	0.252874	0.2433	0.999966	0.028736
4	190706301	190907894	-0.179053	0.051724	1	0	190780268	13	0.1858	-0.1293	-0.0855	0.000482	0.096817	-0.0007	0.160765	0.289125	0.0029	0.478225	0.469496	0.0053	0.728431	0.224138	0.0148	0.973079	0.017241
5	745881	894979	-1.57152	0.431034	1	0	826073	14	0.256	-0.3834	-0.2139	0.000905	0.387931	-0.0496	0.001898	0.6367	-0.0034	0.06478	0.289409	0.0026	0.589128	0.198276	0.1523	0.999845	0.084975
5	8778991	8800030	-0.249271	0.310345	1	0	8800030	2	0.0217	-0.3423	-0.2963	8.5e-05	0.172414	-0.0043	0.057824	0.448276	5e-05	0.286984	0.362069	0.0037	0.706873	0.224138	0.0142	0.983226	0.034483
5	12835384	13280730	-0.094869	0.353448	1	0	13280730	4	0.2967	-0.0416	-0.0197	0.010357	0.12069	-0.002	0.086535	0.413793	0.00025	0.32165	0.37931	0.0038	0.731375	0.241379	0.0217	0.991815	0.051724
5	17559219	17685530	-0.291118	0.034483	1	0	17653628	7	0.0218	-0.384	-0.2347	0.000165	0.041872	-0.0013	0.108471	0.342365	0.0014	0.432875	0.460591	0.0041	0.757521	0.275862	0.0091	0.953052	0.017241
5	32146520	32203365	-0.400659	0.051724	1	0	32146520	9	0.2208	-0.0288	-0.0065	0.03483	0.017241	-0.0008	0.149429	0.310345	0.00215	0.525718	0.517241	0.0044	0.824819	0.35249	0.1898	0.999897	0.09387
5	32512950	32607175	-0.103211	0.068966	1	0	32512950	5	0.1726	-0.0288	-0.0065	0.03483	0.017241	-0.0006	0.190425	0.293103	0.00175	0.512686	0.5	0.0042	0.76933	0.310345	0.029	0.996264	0.051724
5	69274462	70622744	-1.04928	0.086207	1	0	70343886	7	0.3209	-0.2904	-0.2571	0.000146	0.039409	0.0004	0.32165	0.157635	0.0028	0.632536	0.630542	0.0045	0.84206	0.374384	0.2178	0.99994	0.100985
5	75470145	75485218	-0.092872	0.017241	1	0	75485218	3	0.2345	-0.0009	-0.0008	0.149429	0	0.0013	0.409556	0.103448	0.00275	0.632536	0.672414	0.0043	0.803754	0.344828	0.0279	0.995792	0.034483
5	97027724	97077695	-0.0977	0.017241	1	0	97027724	2	0.014	-0.2401	-0.0094	0.026001	0.017241	0.0004	0.32165	0.172414	0.00235	0.563598	0.586207	0.0041	0.757521	0.258621	0.0126	0.971484	0
5	104579424	104671963	-0.096066	0.017241	1	0	104579424	5	0.014	-0.2761	-0.0094	0.026001	0.017241	0.0001	0.286984	0.189655	0.0023	0.539315	0.568966	0.0041	0.757521	0.258621	0.0126	0.971484	0
5	117403409	117420927	-0.196109	0.034483	1	0	117420927	2	0.0147	-0.2149	-0.2109	0.001006	0.034483	0.0002	0.318833	0.172414	0.0023	0.539315	0.568966	0.0041	0.757521	0.258621	0.014	0.974392	0.017241
5	140203469	140216553	-1.18535	0.163793	1	0	140216553	4	0.0181	-1.4714	-0.3591	4.4e-05	0.198276	-0.0009	0.130707	0.301724	0.0015	0.450001	0.474138	0.0038	0.731375	0.241379	0.0178	0.987896	0.034483
5	150185219	150201174	-0.698164	0.077586	1	0	150201174	2	0.014	-1.2533	-0.7828	2.1e-05	0.137931	-0.0009	0.130707	0.327586	0.00115	0.406505	0.362069	0.0034	0.674592	0.189655	0.0091	0.953052	0
5	176551501	176603899	-0.123897	0.706897	1	0	176551501	6	0.2238	-0.0651	-0.0317	0.004801	0.103448	-0.0008	0.149429	0.37931	0.0008	0.370414	0.293103	0.0027	0.60637	0.137931	0.0053	0.906282	0.017241
5	177324649	177331409	-0.094734	0.732759	1	0	177324649	2	0.0053	-0.278	-0.0286	0.005296	0.137931	-0.0009	0.130707	0.413793	0.0005	0.348461	0.241379	0.0017	0.49818	0.12069	0.005	0.890602	0
5	180351147	180362368	-1.02861	0.37931	1	0	180351147	3	0.1822	-1.6944	-1.4693	8e-06	0.281609	-0.0115	0.02205	0.45977	0.0001	0.286984	0.298851	0.0028	0.632536	0.16092	0.1609	0.999861	0.057471
6	204557	341415	-1.16966	0.310345	1	0	314449	14	0.1364	-0.2996	-0.2712	0.00038	0.205665	-0.0073	0.052449	0.438424	-0.0001	0.279305	0.299261	0.0026	0.66302	0.208128	0.0793	0.999314	0.059113
6	29950834	30045562	-1.15086	0.387931	1	0	29981959	12	0.1524	-0.2755	-0.1249	0.01037	0.090517	-0.002	0.089295	0.428161	0.0001	0.308283	0.344828	0.0037	0.757013	0.262931	0.1425	0.999776	0.163793
6	31385807	31418035	-0.563813	0.474138	1	0	31395353	3	0.2127	-0.0766	-0.0311	0.016269	0.126437	-0.0115	0.038847	0.517241	-0.0005	0.216517	0.275862	0.003	0.699207	0.224138	0.1487	0.999786	0.137931
6	32558699	32745065	-5.03219	0.465517	1	0	32600991	21	0.2973	-1.0864	-0.8388	6e-05	0.399015	-0.1192	0.010407	0.609195	-0.0027	0.081034	0.304598	0.0022	0.573304	0.198686	0.2011	0.999882	0.098522
6	35866273	35873364	-0.35946	0.172414	1	0	35873364	2	0.035	-0.273	-0.2556	0.00042	0.12069	-0.0034	0.076483	0.37931	0.00035	0.35824	0.37931	0.0025	0.649652	0.155172	0.0269	0.994431	0.034483
6	57445863	57611241	-0.15926	0.068966	1	0	57445863	17	0.1158	-0.0068	-0.006	0.059447	0	0.0001	0.308283	0.172414	0.00215	0.573304	0.551724	0.0045	0.804782	0.293103	0.0946	0.999507	0.068966
6	79035920	79080017	-0.893791	0.094828	1	0	79058573	3	0.0145	-1.847	-1.8093	4e-06	0.172414	-0.0004	0.234956	0.241379	0.002	0.556099	0.534483	0.0036	0.749726	0.241379	0.01	0.95874	0.017241
6	115432398	115481613	-0.192026	0.034483	1	0	115481613	2	0.01	-0.2751	-0.2464	0.000452	0.051724	-0.0002	0.259875	0.206897	0.0018	0.510984	0.517241	0.0035	0.73419	0.241379	0.0092	0.945405	0
6	160951966	160975908	-0.193161	0.051724	1	0	160951966	2	0.3227	-0.2108	-0.0208	0.024785	0.017241	-0.0002	0.259875	0.206897	0.00185	0.538858	0.551724	0.0039	0.774898	0.275862	0.2646	0.999958	0.051724
6	165645566	165650639	-1.20254	0.267241	1	0	165645566	2	0.3539	-0.6316	-0.605	0.000109	0.103448	-0.0012	0.165849	0.275862	0.0023	0.623916	0.586207	0.0052	0.868093	0.37931	0.3165	0.99999	0.172414
7	140242	324906	-0.311549	0.077586	1	0	160670	22	0.1779	-0.1166	-0.0733	0.000505	0.051724	-0.0001	0.207538	0.224138	0.0017	0.466543	0.469436	0.0036	0.727674	0.245298	0.0512	0.997972	0.032132
7	1649115	1671907	-0.088794	0.017241	1	0	1671907	3	0.0443	-0.4835	-0.0043	0.056798	0.017241	-0.0001	0.207538	0.206897	0.00155	0.465879	0.465517	0.0036	0.727674	0.241379	0.0114	0.954901	0.017241
7	38259176	38343055	-0.749111	0.086207	1	0	38270971	14	0.244	-0.1818	-0.0112	0.028874	0.020936	-0.0001	0.207538	0.221675	0.00215	0.55465	0.536946	0.0052	0.81241	0.320197	0.1722	0.999855	0.112069
7	43983706	44020882	-0.084868	0.017241	1	0	44020882	2	0.0082	-0.1936	-0.0211	0.012573	0.034483	-0.0004	0.172578	0.293103	0.00115	0.423741	0.431034	0.0034	0.707745	0.206897	0.0075	0.930253	0
7	64247293	64730286	-0.17272	0.224138	1	0	64430502	39	0.1396	-0.1933	-0.0321	0.007999	0.062334	-0.0003	0.188473	0.251989	0.0017	0.466543	0.472149	0.0044	0.75111	0.282493	0.0322	0.993009	0.12069
7	71640978	71946680	-0.179297	0.241379	1	0	71937116	22	0.1087	-0.3528	-0.0218	0.011909	0.054859	-0.0001	0.207538	0.228056	0.0017	0.466543	0.478056	0.0045	0.78114	0.300157	0.0448	0.996075	0.137931
7	73680693	73780233	-0.074371	0.232759	1	0	73780233	14	0.0448	-0.1241	-0.0218	0.011909	0.051724	-0.0001	0.207538	0.224138	0.00155	0.465879	0.448276	0.0044	0.75111	0.258621	0.0271	0.991004	0.103448
7	75982653	76475384	-0.079229	0.172414	1	0	76159439	20	0.1148	-0.0362	-0.0231	0.011285	0.051724	-0.0001	0.207538	0.206897	0.00175	0.478141	0.465517	0.0034	0.707745	0.230172	0.0448	0.996075	0.092241
7	100171233	100183885	-0.696696	0.163793	1	0	100175020	3	0.0463	-0.6888	-0.2495	0.000204	0.126437	-0.0002	0.201698	0.252874	0.0017	0.466543	0.454023	0.0034	0.707745	0.224138	0.0233	0.988857	0.034483
7	111014300	111121165	-0.100654	0.017241	1	0	111121165	5	0.0121	-0.3188	-0.0426	0.002798	0.051724	-0.0001	0.207538	0.189655	0.0019	0.503186	0.517241	0.0037	0.728485	0.206897	0.0106	0.9497	0
7	133439483	133447897	-1.07731	0.146552	1	0	133439483	2	0.0273	-0.8826	-0.8314	4.9e-05	0.189655	-0.0007	0.120506	0.275862	0.00185	0.503186	0.5	0.0038	0.736949	0.241379	0.0137	0.967573	0.017241
7	141383280	141452114	-2.08359	0.068966	1	0	141413381	8	0.1542	-1.6726	-0.2725	0.000158	0.202586	-0.0036	0.061711	0.30819	0.0018	0.478141	0.493534	0.0035	0.722908	0.234914	0.0126	0.961575	0.019397
7	143473289	143706223	-1.7146	0.482759	1	0	143583338	10	0.2978	-0.3878	-0.264	0.000187	0.084483	-0.0016	0.084857	0.403448	0.0008	0.36151	0.410345	0.0038	0.736949	0.246552	0.1947	0.999884	0.082759
7	158419961	158490230	-0.133347	0.465517	1	0	158431620	7	0.1068	-0.0982	-0.0297	0.008284	0.051724	-0.0012	0.094177	0.362069	0.0009	0.365641	0.428571	0.0038	0.736949	0.238916	0.0267	0.990974	0.066502
7	158587990	158811297	-0.15844	0.465517	1	0	158757575	13	0.1195	-0.0297	-0.0176	0.016698	0.051724	-0.001	0.10847	0.351459	0.001	0.382852	0.441645	0.0052	0.81241	0.251989	0.065	0.999098	0.079576
8	63832	238238	-0.138301	0.37931	1	0	209712	12	0.1179	-0.0439	-0.0392	0.008696	0.068966	-0.0026	0.073463	0.396552	-5e-05	0.268613	0.310345	0.0028	0.577465	0.137931	0.1124	0.998463	0.068966
8	2121427	2158328	-0.272312	0.37069	1	0	2121427	3	0.0127	-0.3	-0.2935	0.000351	0.126437	-0.0046	0.053878	0.448276	-0.0003	0.255404	0.258621	0.0023	0.510294	0.086207	0.0071	0.886816	0
8	2337312	2503560	-0.171401	0.362069	1	0	2503560	13	0.2292	-0.0392	-0.0254	0.01367	0.086207	-0.0046	0.053878	0.431034	-0.00025	0.257954	0.293103	0.0026	0.54148	0.12069	0.1833	0.999372	0.034483
8	7256258	8117300	-0.817703	0.12931	1	0	7789966	8	0.1901	-0.3653	-0.228	0.000379	0.094828	-0.001	0.170679	0.290948	0.0015	0.436481	0.446121	0.004	0.705127	0.237069	0.1884	0.999434	0.092672
8	12077361	12285493	-0.451908	0.077586	1	0	12285493	3	0.1968	-0.4339	-0.2941	0.000348	0.034483	-0.0005	0.240988	0.264368	0.0016	0.459034	0.436782	0.0037	0.672291	0.212644	0.1206	0.998557	0.051724
8	15447839	15491952	-0.286667	0.034483	1	0	15475725	5	0.3016	-0.402	-0.0039	0.063244	0.02069	-0.0005	0.240988	0.265517	0.0014	0.42889	0.389655	0.0036	0.662321	0.182759	0.1741	0.999363	0.027586
8	25120581	25125729	-0.103535	0.017241	1	0	25120581	2	0.4293	-0.0068	-0.0039	0.063244	0	-0.0005	0.240988	0.258621	0.00145	0.436481	0.396552	0.0036	0.662321	0.172414	0.0077	0.904172	0.017241
8	39333944	39511661	-4.15589	0.474138	1	0	39464606	23	0.244	-1.9223	-1.6513	3.5e-05	0.421289	-0.1683	0.002677	0.47901	0.0013	0.409802	0.474513	0.1449	0.999135	0.361319	0.2391	0.999836	0.332084
8	137762447	137919337	-0.213036	0.051724	1	0	137802140	7	0.0143	-1.1747	-0.3049	0.000319	0.137931	-0.0013	0.116807	0.362069	0.00125	0.409802	0.396552	0.0037	0.672291	0.172414	0.0125	0.956272	0
9	534479	763468	-0.106556	0.862069	1	0	763468	26	0.196	-0.2111	-0.0449	0.005813	0.086207	-0.0002	0.263247	0.206897	0.00125	0.550189	0.551724	0.0027	0.778539	0.258621	0.0095	0.970165	0.017241
9	17585214	17607674	-0.188008	0.965517	1	0	17585214	4	0.1896	-0.2111	-0.0004	0.182308	0.017241	0.0006	0.437877	0.051724	0.00165	0.655321	0.689655	0.0031	0.835447	0.344828	0.1749	0.99987	0.051724
9	112046317	112074434	-0.789219	0.017241	1	0	112064889	6	0.2347	-0.6807	-0.2125	9.2e-05	0.034483	-0.0002	0.263247	0.181034	0.0011	0.525861	0.531609	0.0027	0.778539	0.255747	0.1867	0.999879	0.051724
9	114894517	114914948	-0.106407	0.017241	1	0	114894517	2	0.0221	-0.2654	-0.0294	0.012331	0.051724	-0.0003	0.217227	0.241379	0.00055	0.437877	0.465517	0.0024	0.749704	0.241379	0.02	0.988613	0.034483
9	116122624	116132865	-0.275564	0.051724	1	0	116122624	3	0.0386	-0.2311	-0.1586	0.004382	0.063218	-0.0009	0.14455	0.327586	0.0004	0.390934	0.396552	0.002	0.67321	0.172414	0.0079	0.952662	0.017241
9	140145712	140241905	-0.19086	0.232759	1	0	140241905	4	0.056	-0.2437	-0.1435	0.004388	0.068966	-0.0038	0.090261	0.465517	-0.0003	0.217227	0.258621	0.001	0.50862	0.137931	0.0419	0.994829	0.086207
10	115566	138235	-0.175243	0.198276	1	0	115566	3	0.1358	-0.1435	-0.0378	0.00765	0.103448	-0.0026	0.100252	0.448276	-0.00055	0.31716	0.344828	0.003	0.709239	0.206897	0.0507	0.994777	0.086207
10	774875	789859	-0.093912	0.155172	1	0	789859	2	0.1787	-0.0378	-0.0281	0.01201	0.103448	-0.0022	0.122222	0.431034	-0.00035	0.343375	0.344828	0.003	0.709239	0.206897	0.0371	0.993053	0.068966
10	45491688	47735501	-0.989694	0.189655	1	0	46527041	43	0.2499	-0.1594	-0.0959	0.000147	0.132719	-0.0013	0.194744	0.259423	0.0006	0.463544	0.493585	0.0039	0.808479	0.312751	0.1389	0.999741	0.13352
10	48866957	48932382	-0.287818	0.051724	1	0	48932382	3	0.2824	-0.1691	-0.0342	0.009989	0.068966	-0.0009	0.241628	0.229885	0.0007	0.503369	0.511494	0.0038	0.791238	0.287356	0.1918	0.999963	0.08046
10	52875659	52888848	-0.171105	0.034483	1	0	52881516	3	0.0142	-0.2792	-0.2473	2e-05	0.028736	-0.0009	0.241628	0.241379	0.0005	0.463544	0.465517	0.0032	0.737989	0.241379	0.0104	0.94044	0
10	56122446	56135413	-0.085735	0.017241	1	0	56135413	3	0.2433	-0.0143	-0.0093	0.048913	0	-0.0008	0.26628	0.206897	0.0007	0.506215	0.5	0.0034	0.760063	0.275862	0.0142	0.969834	0.017241
10	67748437	67780019	-0.081784	0.017241	1	0	67748437	4	0.0073	-0.3458	-0.0174	0.024199	0.034483	-0.0015	0.151398	0.344828	-0.0002	0.344482	0.362069	0.0019	0.604781	0.137931	0.0063	0.871889	0
10	88896911	89241256	-0.256512	0.060345	1	0	89179017	12	0.1071	-0.1133	-0.0075	0.054237	0.012931	-0.0007	0.277617	0.189655	0.0013	0.562924	0.551724	0.0034	0.760063	0.275862	0.1043	0.999444	0.137931
10	127578268	127603552	-0.196318	0.060345	1	0	127578268	5	0.0125	-0.1597	-0.157	7.7e-05	0.086207	-0.0022	0.122222	0.327586	0.0005	0.463544	0.465517	0.003	0.709239	0.206897	0.0103	0.932741	0
10	135104057	135356693	-0.193152	0.353448	1	0	135202386	27	0.1403	-0.0834	-0.0724	0.003339	0.180077	-0.0131	0.034701	0.492976	-0.0007	0.277617	0.34355	0.0021	0.644118	0.153895	0.0413	0.994342	0.033206
11	1094366	1112110	-0.084434	0.017241	1	0	1094366	4	0.0153	-0.2367	-0.021	0.01694	0.034483	-0.0019	0.166327	0.37931	0.00025	0.432809	0.448276	0.0018	0.682905	0.189655	0.0082	0.966739	0.017241
11	4219422	4323865	-0.189355	0.034483	1	0	4219422	3	0.0157	-0.3321	-0.2603	0.000172	0.068966	-0.0029	0.138083	0.413793	0.00025	0.432809	0.448276	0.0017	0.655074	0.155172	0.0076	0.94955	0.017241
11	5742505	5762211	-2.38164	0.387931	1	0	5749287	4	0.0076	-1.7987	-1.7584	6e-06	0.409483	-0.2504	0.000216	0.568966	-0.00575	0.087381	0.327586	0.0013	0.585593	0.155172	0.0074	0.943534	0
11	9008059	9024922	-0.117354	0.706897	1	0	9024922	2	0.042	-0.1733	-0.0601	0.001152	0.051724	-0.0003	0.358404	0.172414	0.00135	0.605184	0.637931	0.0029	0.768083	0.293103	0.0188	0.986043	0.034483
11	18906534	18915900	-0.295265	0.043103	1	0	18915900	2	0.3267	-0.2725	-0.0139	0.032471	0.017241	0	0.386831	0.12069	0.0015	0.626612	0.672414	0.0043	0.827723	0.344828	0.2863	0.999994	0.051724
11	25572117	25579115	-0.094369	0.913793	1	0	25579115	2	0.0081	-0.3421	-0.0139	0.032471	0.017241	0.0002	0.415348	0.103448	0.00155	0.649767	0.655172	0.0043	0.827723	0.344828	0.0079	0.955988	0
11	36521870	36528462	-0.092213	0.913793	1	0	36521870	2	0.0236	-0.253	-0.0112	0.038943	0.017241	0.0002	0.415348	0.103448	0.0015	0.626612	0.655172	0.0043	0.827723	0.344828	0.0081	0.963952	0.017241
11	50323936	50337763	-0.14798	0.206897	1	0	50337763	3	0.1457	-0.2129	-0.0211	0.016227	0.086207	-0.002	0.1482	0.275862	0.0005	0.487763	0.482759	0.0019	0.684989	0.206897	0.0215	0.987501	0.068966
11	55097782	55225165	-2.84787	0.431034	1	0	55178984	17	0.0907	-1.515	-0.6982	7.2e-05	0.324544	-0.1831	0.000612	0.446247	-0.0004	0.316273	0.394523	0.003	0.773391	0.266734	0.0867	0.999575	0.189655
11	132730922	132875562	-0.141708	0.12931	1	0	132730922	15	0.1897	-0.0562	-0.0366	0.005279	0.086207	-0.0008	0.230401	0.258621	0.00065	0.511782	0.5	0.0037	0.79611	0.275862	0.1714	0.999717	0.086207
11	134352325	134432294	-0.133735	0.086207	1	0	134352325	6	0.1714	-0.0562	-0.0366	0.005279	0.051724	-0.0007	0.24953	0.241379	0.0007	0.511782	0.517241	0.0037	0.79611	0.275862	0.1256	0.999665	0.086207
12	558501	785396	-0.16655	0.413793	1	0	747393	25	0.1423	-0.0844	-0.0755	0.000411	0.131034	-0.0035	0.060875	0.50069	-0.0006	0.197393	0.275172	0.0013	0.564842	0.151034	0.067	0.997264	0.047586
12	7720126	7816931	-0.167433	0.456897	1	0	7816931	18	0.1772	-0.0886	-0.0284	0.007707	0.086207	-0.0028	0.068322	0.465517	0.0001	0.335057	0.327586	0.0019	0.622144	0.189655	0.1423	0.998109	0.051724
12	7832636	8009273	-0.79357	0.353448	1	0	7944697	21	0.2736	-0.1426	-0.0374	0.004884	0.061576	-0.0021	0.076775	0.398194	0.0005	0.402246	0.390805	0.0043	0.800081	0.264368	0.1714	0.99952	0.123153
12	9528619	9613096	-2.75265	0.396552	1	0	9554178	4	0.4053	-1.8131	-1.7684	8e-06	0.193966	-0.0026	0.069889	0.344828	0.0007	0.455383	0.439655	0.0072	0.912671	0.327586	0.3889	0.999731	0.181034
12	10464047	10484985	-0.33026	0.051724	1	0	10484985	4	0.0155	-0.4351	-0.3322	0.000119	0.086207	-0.0006	0.197393	0.310345	0.00065	0.455383	0.413793	0.0032	0.730978	0.206897	0.0141	0.972116	0.017241
12	11404682	11444750	-1.20425	0.12931	1	0	11430916	5	0.0205	-0.4885	-0.3983	7.3e-05	0.2	-0.0011	0.136816	0.324138	0.0006	0.415722	0.4	0.0031	0.71411	0.203448	0.0072	0.912671	0.003448
12	19366471	19466535	-0.095065	0.017241	1	0	19466535	13	0.1589	-0.0299	-0.0014	0.081515	0.017241	0	0.306402	0.189655	0.00085	0.528156	0.5	0.0038	0.7601	0.275862	0.0205	0.983986	0.034483
12	31173094	31284260	-0.11621	0.017241	1	0	31265681	7	0.2751	-0.0014	-0.0014	0.081515	0	0	0.306402	0.174877	0.0009	0.528156	0.514778	0.0039	0.777865	0.29064	0.0272	0.99096	0.036946
12	31686820	31723021	-0.106661	0.051724	1	0	31686820	6	0.0565	-0.1075	-0.0585	0.001898	0.034483	-0.0003	0.284051	0.206897	0.0008	0.488022	0.482759	0.0038	0.7601	0.258621	0.0272	0.99096	0.034483
12	33971085	36160244	-0.089175	0.017241	1	0	33971085	22	0.264	-0.0143	-0.0026	0.069889	0.017241	-0.0003	0.284051	0.206897	0.00075	0.488022	0.465517	0.0034	0.748761	0.241379	0.0092	0.941328	0.017241
12	39429397	39438611	-0.087807	0.017241	1	0	39429397	2	0.0092	-0.2776	-0.0143	0.021313	0.034483	-0.0004	0.259218	0.224138	0.0007	0.455383	0.448276	0.0033	0.731521	0.224138	0.0072	0.912671	0
12	50977625	51029424	-0.080586	0.017241	1	0	50977625	9	0.1965	-0.0231	-0.011	0.028522	0.017241	-0.0005	0.24198	0.241379	0.0007	0.455383	0.448276	0.0039	0.777865	0.275862	0.0432	0.99516	0.034483
12	65181676	65197429	-0.082841	0.017241	1	0	65197429	3	0.0162	-0.1866	-0.0059	0.039917	0.017241	0	0.306402	0.172414	0.0009	0.528156	0.517241	0.0033	0.731521	0.224138	0.015	0.972657	0.017241
12	81702136	81732343	-0.097715	0.017241	1	0	81702136	5	0.015	-0.2496	-0.0092	0.032545	0.017241	-0.0003	0.284051	0.189655	0.0009	0.528156	0.517241	0.0038	0.7601	0.258621	0.011	0.965164	0
12	121549341	121562202	-0.141199	0.224138	1	0	121562202	3	0.1731	-0.075	-0.0387	0.004079	0.137931	-0.001	0.156517	0.327586	0.0008	0.488022	0.482759	0.0039	0.777865	0.275862	0.0539	0.99587	0.068966
13	18065982	18424093	-0.073434	0.017241	1	0	18065982	14	0.1446	-0.0155	-0.0024	0.04635	0.017241	0.0001	0.268276	0.190887	0.0018	0.518487	0.533251	0.0043	0.761942	0.257389	0.0115	0.960047	0.017241
13	42442787	42663826	-0.082637	0.017241	1	0	42442787	23	0.1744	-0.0081	-0.0016	0.057704	0.017241	0.0001	0.268276	0.189655	0.0017	0.518487	0.517241	0.0042	0.747204	0.241379	0.0161	0.988191	0.034483
13	56645575	56873285	-1.25797	0.051724	1	0	56673212	12	0.1973	-2.1201	-0.1805	6.1e-05	0.045977	0	0.251034	0.239943	0.0018	0.518487	0.533046	0.0045	0.779623	0.28592	0.1111	0.998065	0.070402
14	21485380	22046126	-1.01913	0.456897	1	0	21791644	69	0.1242	-0.0518	-0.0142	0.040941	0.017241	0.002	0.707913	0.074713	0.0523	0.992305	0.837081	0.0719	0.995902	0.728136	0.0908	0.998464	0.594203
14	23493508	23530498	-0.166308	0.051724	1	0	23530498	3	0.0247	-0.2562	-0.2351	0.000671	0.051724	-0.0004	0.310913	0.189655	0.00105	0.568705	0.551724	0.0029	0.784864	0.293103	0.0093	0.948568	0.017241
14	40704151	40726959	-0.380493	0.060345	1	0	40704151	2	0.2024	-0.5204	-0.0039	0.080291	0.017241	0.0001	0.355089	0.103448	0.00105	0.568705	0.551724	0.003	0.793533	0.310345	0.2021	0.99972	0.051724
14	69088219	69092240	-1.68299	0.181034	1	0	69088219	2	0.2464	-0.7948	-0.5856	0.000105	0.051724	-0.0004	0.310913	0.172414	0.0018	0.681478	0.637931	0.194	0.999699	0.413793	0.2351	0.999893	0.258621
14	73071433	73114155	-1.89185	0.301724	1	0	73075529	7	0.268	-0.6674	-0.47	0.000122	0.14532	-0.0012	0.129155	0.364532	0.0001	0.355089	0.41133	0.0027	0.734458	0.238916	0.2134	0.999804	0.125616
14	105082785	105330941	-0.413688	0.422414	1	0	105201882	23	0.162	-0.1328	-0.1022	0.011004	0.029985	-0.001	0.177513	0.293103	0.001	0.517534	0.534483	0.0111	0.962564	0.329085	0.14	0.999314	0.2009
14	105602785	105630118	-1.8742	0.405172	1	0	105609495	4	0.0206	-1.3938	-1.1487	6e-06	0.383621	-0.1792	0.002129	0.581897	-0.0012	0.129155	0.314655	0.0013	0.611749	0.159483	0.019	0.975617	0.034483
14	105857222	106002208	-1.71394	0.439655	1	0	105863091	15	0.2585	-0.5885	-0.3043	0.000187	0.258621	-0.0225	0.023451	0.503448	-0.0009	0.206991	0.441379	0.0083	0.940663	0.32069	0.0326	0.987776	0.135632
14	106223166	106349785	-0.736867	0.491379	1	0	106269002	17	0.2342	-0.1338	-0.0538	0.015428	0.086207	-0.0009	0.206991	0.263692	0.0139	0.97146	0.701826	0.037	0.988895	0.615619	0.1578	0.999464	0.457404
15	18657417	20220445	-2.33001	0.474138	1	0	19845971	71	0.5	-0.4216	-0.221	0.000476	0.316901	-0.0979	0.002631	0.459689	-0.001	0.361897	0.469888	0.0656	0.996904	0.397766	0.2562	0.999615	0.354298
15	28719165	28758851	-0.124739	0.034483	1	0	28758851	5	0.1352	-0.1761	-0.0145	0.035058	0.017241	-0.0021	0.193524	0.275862	-0.0003	0.492185	0.482759	0.0009	0.730438	0.224138	0.0085	0.964073	0.017241
15	32458895	32654590	-0.832508	0.094828	1	0	32572344	18	0.2902	-0.924	-0.2518	0.000245	0.077586	-0.0021	0.193524	0.294061	-0.0003	0.492185	0.484674	0.0018	0.779115	0.272989	0.0951	0.997679	0.069923
15	41676247	41682966	-0.188674	0.034483	1	0	41676247	2	0.2023	-0.2863	-0.0305	0.017302	0.034483	-0.0022	0.176238	0.310345	-0.00075	0.410318	0.413793	0.0009	0.730438	0.224138	0.0208	0.985073	0.068966
15	41714912	41729114	-0.18375	0.034483	1	0	41714912	4	0.0208	-0.2863	-0.1758	0.001107	0.051724	-0.0026	0.152279	0.327586	-0.0008	0.378333	0.396552	0.0007	0.695994	0.189655	0.0158	0.978857	0.051724
15	41803811	41812708	-0.17194	0.034483	1	0	41803811	2	0.1537	-0.1758	-0.0305	0.017302	0.034483	-0.0022	0.176238	0.310345	-0.00055	0.458165	0.413793	0.0007	0.695994	0.206897	0.0208	0.985073	0.068966
16	28112	41665	-0.140089	0.5	1	0	28112	4	0.1535	-0.0376	-0.0236	0.021694	0.034483	-0.0055	0.155114	0.306034	-0.0006	0.475684	0.487069	0.0031	0.815696	0.297414	0.0863	0.998181	0.051724
16	2605148	2672103	-0.421503	0.568966	1	0	2638672	8	0.2227	-0.2521	-0.0236	0.021694	0.038793	-0.0065	0.129375	0.355603	-0.0012	0.408835	0.452586	0.0026	0.794007	0.280172	0.1678	0.99984	0.056034
16	14956206	15311982	-0.289523	0.017241	1	0	14956206	19	0.029	-0.2798	-0.0987	0.000908	0.061706	-0.005	0.18899	0.325771	-0.0006	0.475684	0.484574	0.0026	0.794007	0.282214	0.0185	0.978996	0.034483
16	21382590	21501102	-0.465855	0.068966	1	0	21444453	7	0.029	-0.1658	-0.1589	0.000213	0.08867	-0.005	0.18899	0.315271	-0.0009	0.450795	0.477833	0.0025	0.77997	0.285714	0.0185	0.978996	0.044335
16	28523171	28529968	-0.193388	0.086207	1	0	28523171	2	0.2087	-0.0662	-0.0499	0.006511	0.068966	-0.0055	0.155114	0.344828	-0.0003	0.531923	0.517241	0.0034	0.827447	0.310345	0.1936	0.999924	0.068966
16	31842364	34106241	-1.40675	0.413793	1	0	32561848	44	0.1595	-0.3741	-0.1361	0.000381	0.144592	-0.0069	0.128198	0.292712	0.0012	0.67163	0.566614	0.0456	0.995679	0.432994	0.1459	0.999269	0.29232
16	34285330	34685298	-1.24599	0.224138	1	0	34605059	15	0.2393	-0.0635	-0.0549	0.005488	0.051724	-0.0017	0.371843	0.149425	0.0016	0.697937	0.6	0.0055	0.90986	0.428736	0.1641	0.999807	0.208046
16	54343494	54422636	-1.02059	0.051724	1	0	54379863	11	0.218	-0.4804	-0.2027	0.000107	0.122257	-0.0025	0.303276	0.166144	0	0.547324	0.521944	0.0023	0.753627	0.261755	0.0099	0.957451	0.018809
16	68606338	68795104	-0.318839	0.094828	1	0	68754256	15	0.1258	-0.1196	-0.0645	0.002545	0.048276	-0.0028	0.284322	0.185057	-0.0004	0.521545	0.503448	0.0025	0.77997	0.288506	0.0807	0.99816	0.090805
16	70643080	70665380	-0.080109	0.017241	1	0	70665380	5	0.0115	-0.2997	-0.0411	0.009112	0.034483	-0.0025	0.303276	0.172414	-0.0005	0.512037	0.5	0.0019	0.697937	0.206897	0.0111	0.959275	0
16	72933324	73012790	-0.337825	0.060345	1	0	72964812	5	0.1575	-0.2254	-0.0893	0.00102	0.027586	-0.0025	0.303276	0.158621	-0.0006	0.475684	0.493103	0.002	0.702545	0.217241	0.1514	0.999391	0.044828
16	74116046	74132930	-0.09297	0.017241	1	0	74132930	4	0.0193	-0.1597	-0.0566	0.005009	0.034483	-0.0031	0.26318	0.189655	-0.0007	0.475684	0.448276	0.0009	0.659075	0.172414	0.0111	0.959275	0.017241
16	87706164	87727134	-0.086367	0.017241	1	0	87706164	4	0.1895	-0.037	-0.0311	0.011898	0.068966	-0.0094	0.10426	0.37931	-0.00265	0.303276	0.275862	-0.0002	0.531923	0.086207	0.0041	0.861764	0.017241
17	22142542	22315959	-0.175264	0.034483	1	0	22142542	2	0.2126	-0.0223	-0.0147	0.079535	0	-0.0065	0.290967	0.206897	-0.0031	0.51741	0.517241	0.0027	0.764561	0.258621	0.1974	0.999802	0.034483
17	31456667	31504586	-0.622155	0.103448	1	0	31468925	6	0.2131	-0.1789	-0.1355	0.000615	0.057471	-0.0094	0.181427	0.287356	-0.0036	0.454635	0.488506	0.0028	0.78146	0.272989	0.1667	0.999779	0.08046
17	41521573	42049569	-1.97243	0.258621	1	0	41700788	19	0.3729	-0.26	-0.2017	0.000135	0.266788	-0.0459	0.012918	0.441924	-0.0051	0.346773	0.414701	0.0026	0.730357	0.236842	0.2232	0.999865	0.092559
17	42975163	43019574	-0.395589	0.068966	1	0	43019574	4	0.1511	-0.2435	-0.2139	0.000126	0.051724	-0.0087	0.192051	0.327586	-0.00395	0.446456	0.431034	0.0017	0.715912	0.206897	0.1435	0.999748	0.064655
17	77442707	77519941	-1.95596	0.077586	1	0	77503702	6	0.3927	-0.3726	-0.3238	1.6e-05	0.123563	-0.0177	0.059535	0.416667	-0.00565	0.322268	0.385057	0.0009	0.664265	0.166667	0.3167	0.999968	0.074713
18	54082238	54087497	-0.110629	0.017241	1	0	54082238	2	0.0336	-0.2833	-0.0051	0.060897	0.017241	-0.0013	0.277021	0.206897	0.00085	0.547738	0.551724	0.0026	0.797765	0.275862	0.0101	0.977049	0.051724
18	64017269	64042849	-0.090179	0.017241	1	0	64017269	2	0.0101	-0.4025	-0.0144	0.021923	0.034483	-0.0016	0.242544	0.241379	0.00065	0.500194	0.5	0.0021	0.742242	0.224138	0.0078	0.96354	0.017241
18	65359799	65367940	-0.592223	0.060345	1	0	65359799	2	0.0101	-0.4396	-0.3961	1.2e-05	0.12069	-0.002	0.152619	0.310345	0.0005	0.465711	0.482759	0.0021	0.742242	0.224138	0.0078	0.96354	0.017241
18	75863420	76110993	-0.244858	0.172414	1	0	76018379	27	0.1086	-0.0971	-0.0467	0.000585	0.103448	-0.0023	0.135133	0.351852	0.0005	0.465711	0.46871	0.002	0.725001	0.210089	0.0928	0.999815	0.065134
19	20422605	20493430	-0.890445	0.094828	1	0	20463756	5	0.0235	-0.6098	-0.4194	6.1e-05	0.148276	-0.0158	0.150306	0.324138	-0.007	0.384191	0.427586	0.001	0.692355	0.203448	0.0204	0.972501	0.017241
19	20621941	20776603	-0.068482	0.017241	1	0	20776603	13	0.1325	-0.0467	-0.0218	0.081196	0.017241	-0.0096	0.294168	0.172414	-0.00255	0.553207	0.534483	0.003	0.788742	0.293103	0.0235	0.979291	0.034483
19	40544018	40548110	-0.47763	0.060345	1	0	40544018	2	0.0127	-0.622	-0.5517	2.3e-05	0.086207	-0.0117	0.263219	0.224138	-0.0032	0.530568	0.517241	0.0022	0.734277	0.241379	0.0124	0.957233	0
19	46047872	46078930	-0.276235	0.034483	1	0	46073347	5	0.034	-0.3145	-0.2401	0.000222	0.048276	-0.0126	0.218663	0.258621	-0.00435	0.491995	0.482759	0.0022	0.734277	0.241379	0.0124	0.957233	0.017241
19	47895300	48449576	-0.347829	0.103448	1	0	47986323	25	0.1664	-0.3801	-0.0291	0.046941	0.017241	-0.0093	0.306739	0.189655	-0.0009	0.592386	0.593793	0.0045	0.868926	0.364828	0.0986	0.999804	0.136552
19	56831753	56840373	-1.17634	0.215517	1	0	56840373	2	0.0254	-1.8157	-0.8397	6e-06	0.224138	-0.0291	0.046941	0.465517	-0.0105	0.288603	0.344828	0.0003	0.660373	0.206897	0.0124	0.957233	0.017241
19	58219425	58237490	-0.191695	0.034483	1	0	58237490	2	0.2242	-0.0669	-0.0317	0.033799	0.017241	-0.0126	0.218663	0.258621	-0.0046	0.455998	0.465517	0.0025	0.750255	0.258621	0.1882	0.999988	0.051724
19	59427047	59434187	-0.453191	0.068966	1	0	59434187	2	0.0254	-0.4752	-0.451	5.5e-05	0.103448	-0.0146	0.168972	0.327586	-0.00695	0.405422	0.413793	0.001	0.692355	0.206897	0.0124	0.957233	0.017241
19	59492678	59497078	-0.34933	0.060345	1	0	59497078	2	0.0254	-0.5257	-0.2711	0.000176	0.086207	-0.0139	0.186491	0.310345	-0.00695	0.405422	0.396552	0.001	0.692355	0.189655	0.0124	0.957233	0.017241
19	63564981	63784354	-0.109329	0.068966	1	0	63752044	42	0.0745	-0.0469	-0.0209	0.082944	0.000411	-0.0109	0.283705	0.172824	-0.0041	0.49552	0.499589	0.0029	0.771501	0.292693	0.0531	0.997851	0.107553
20	1506408	1539178	-4.17489	0.456897	1	0	1528928	4	0.24	-0.9509	-0.8286	1.3e-05	0.353448	-0.4444	0.000181	0.543103	-0.0043	0.160366	0.318966	-0.001	0.63754	0.189655	0.1978	0.999951	0.086207
20	59002476	59015479	-0.12674	0.517241	1	0	59015479	2	0.1984	-0.051	-0.0337	0.009767	0.068966	-0.0041	0.181929	0.310345	-0.0022	0.427283	0.431034	-0.0008	0.70581	0.189655	0.0451	0.995851	0.051724
21	9896656	14235684	-0.661582	0.077586	1	0	10075041	43	0.0953	-0.1971	-0.1206	0.000354	0.135124	-0.0025	0.229871	0.256215	-0.0015	0.5074	0.50842	0.0037	0.809576	0.302727	0.063	0.998933	0.039695
21	18985579	18993634	-0.085048	0.017241	1	0	18993634	2	0.2238	-0.0046	-0.0043	0.131157	0	-0.002	0.335771	0.137931	-0.00025	0.610746	0.603448	0.0037	0.809576	0.327586	0.0326	0.989702	0.034483
21	43649246	43659132	-0.211057	0.336207	1	0	43649246	3	0.1705	-0.0438	-0.042	0.006462	0.103448	-0.0111	0.059252	0.448276	-0.0021	0.27818	0.310345	-0.0008	0.559242	0.103448	0.1601	0.999944	0.068966
21	43919034	44022709	-0.123872	0.344828	1	0	43967875	20	0.1116	-0.042	-0.0368	0.009508	0.075	-0.0111	0.059252	0.471552	-0.0023	0.264354	0.287069	-0.001	0.542257	0.080172	0.1015	0.999703	0.04569
21	45376377	45382693	-0.067	0.327586	1	0	45376377	2	0.0198	-0.2227	-0.0368	0.009508	0.043103	-0.0093	0.085402	0.456897	-0.0021	0.27818	0.318966	-0.0008	0.559242	0.077586	0.0143	0.975148	0.034483
21	46801569	46914715	-0.11441	0.103448	1	0	46801569	14	0.1026	-0.0368	-0.0224	0.023842	0.017241	-0.0046	0.113915	0.362069	-0.0018	0.387495	0.396552	0.0002	0.651403	0.172414	0.0907	0.9996	0.103448
22	14504247	15275626	-0.608888	0.094828	1	0	14513519	6	0.1385	-0.2096	-0.1934	0.001374	0.094828	-0.0071	0.240251	0.252874	-0.00275	0.565956	0.517241	0.0007	0.794756	0.298851	0.0065	0.953441	0.014368
22	18989576	19038912	-0.156094	0.034483	1	0	18989576	2	0.318	-0.2006	-0.0324	0.014139	0.034483	-0.0057	0.331902	0.189655	-0.00165	0.618517	0.568966	0.001	0.811959	0.310345	0.0071	0.961438	0.017241
22	22656853	22731219	-3.72743	0.431034	1	0	22701234	14	0.2955	-1.6953	-1.2909	6.8e-05	0.291872	-0.14	0.001695	0.374384	-0.0035	0.502929	0.514778	0.0033	0.897528	0.374384	0.2803	0.999865	0.231527
22	23994646	24254055	-0.855871	0.137931	1	0	24233513	27	0.1714	-0.2289	-0.2169	0.000947	0.08493	-0.0059	0.315362	0.155172	-0.0033	0.513788	0.568327	0.0007	0.794756	0.309068	0.1647	0.999146	0.118135
22	37689087	37715408	-0.882885	0.206897	1	0	37689087	6	0.0278	-0.4459	-0.337	0.000435	0.189655	-0.0204	0.049957	0.431034	-0.0054	0.354245	0.396552	-0.0006	0.671564	0.206897	0.0144	0.976101	0.034483
22	40854478	40867353	-0.193799	0.206897	1	0	40858731	3	0.2187	-0.0553	-0.04	0.010753	0.051724	-0.0103	0.141613	0.333333	-0.005	0.406705	0.442529	0.0003	0.751093	0.252874	0.1709	0.99926	0.063218
22	41226658	41303638	-0.780935	0.293103	1	0	41254542	13	0.2416	-0.4635	-0.1169	0.001877	0.114058	-0.014	0.094284	0.407162	-0.0054	0.354245	0.374005	-0.0002	0.712531	0.217507	0.1916	0.999408	0.088859

## Sheet: Sheet2
Ch	Start	End	Entropy	Frequency	Rate of known CNV	CNV in normal samples	Min entropy region	No of probes	Max CN	MinCN	Q 0.025	QQ 0.025	< 0.025 rate	Q 0.25	QQ 0.25	< 0.25 rate	Q 0.50	QQ 0.50	> 0.50 rate	Q 0.75	QQ 0.75	> 0.75 rate	Q 0.975	QQ 0.975	> 0.975 rate
1	36006939	36478164	-0.121435	0.413793	0.214286	0	36319646	56	0.0412	-0.0737	-0.068	0.002278	0.154865	-0.0097	0.073843	0.576355	-0.0047	0.150458	0.312808	0.0008	0.560645	0.08867	0.0225	0.988152	0.036946
1	49694592	49760692	-0.09956	0.017241	0	0	49707900	7	0.0357	-0.3023	-0.0304	0.013297	0.041872	0.0008	0.560645	0.086207	0.00285	0.769154	0.810345	0.0044	0.862251	0.517241	0.0335	0.993321	0.034483
1	83035576	83160775	-0.090462	0.017241	0.4	0	83035576	5	0.0177	-0.1709	-0.0225	0.026738	0.017241	0.0008	0.560645	0.068966	0.0027	0.747917	0.827586	0.004	0.843959	0.482759	0.0094	0.967065	0.017241
1	156796676	156811980	-0.147777	0.931034	0	0	156811980	3	0.0079	-0.1721	-0.159	0.000588	0.034483	-0.0023	0.199673	0.327586	-0.0009	0.324849	0.293103	0.0006	0.53815	0.068966	0.0049	0.886392	0
1	172454991	172652141	-0.1102	0.862069	0	0	172454991	19	0.1552	-0.0244	-0.002	0.208805	0.017241	-0.0009	0.324849	0.086207	0.00035	0.504838	0.5	0.0025	0.71884	0.206897	0.0565	0.998164	0.068966
1	188408151	188430836	-0.089737	0.017241	0	0	188408151	3	0.0104	-0.3033	-0.0103	0.068888	0.017241	-0.0014	0.279266	0.155172	0	0.44889	0.413793	0.002	0.682302	0.137931	0.0055	0.91428	0
1	200622685	200802233	-1.02605	0.103448	0.133333	0	200646056	15	0.0067	-0.2438	-0.1976	0.000443	0.150575	-0.0017	0.231495	0.226437	-0.0004	0.398165	0.321839	0.001	0.595271	0.087356	0.0049	0.886392	0
1	204488351	204606603	-0.185928	0.034483	0	0	204497875	4	0.0055	-0.4726	-0.1997	0.00042	0.030172	-0.0014	0.279266	0.150862	-0.0003	0.415803	0.331897	0.001	0.595271	0.086207	0.0049	0.886392	0
1	218936822	218946972	-0.093398	0.017241	0	0	218946972	3	0.0116	-0.3543	-0.0027	0.191133	0.017241	-0.001	0.313435	0.086207	-0.00015	0.437563	0.396552	0.0018	0.671281	0.172414	0.0078	0.955226	0.017241
1	247174925	247190744	-0.164596	0.232759	0	0	247174925	4	0.1649	-0.0516	-0.0409	0.009381	0.034483	0	0.44889	0.137931	0.00505	0.909623	0.724138	0.0155	0.98228	0.586207	0.1284	0.999626	0.327586
2	1505422	1514084	-0.157566	0.232759	0	0	1514084	2	0.192	-0.1975	-0.0454	0.003365	0.172414	-0.002	0.066217	0.465517	0.0002	0.258885	0.327586	0.0019	0.615083	0.172414	0.1186	0.998305	0.086207
2	15592095	15609083	-0.096967	0.034483	0	0	15609083	2	0.0298	-0.2038	-0.1975	0.000272	0.068966	-0.0007	0.143826	0.344828	0.0012	0.431489	0.431034	0.0028	0.700459	0.206897	0.0258	0.988663	0.034483
2	48904748	48949578	-0.192464	0.034483	0	0	48949578	2	0.0154	-0.242	-0.1821	0.002288	0.086207	0.0001	0.241643	0.241379	0.0012	0.431489	0.465517	0.0028	0.700459	0.206897	0.0083	0.928595	0
2	75293122	75333630	-0.093718	0.017241	0	0	75293122	3	0.0154	-0.2919	-0.0216	0.013735	0.034483	0.0002	0.258885	0.224138	0.00125	0.485632	0.482759	0.003	0.730324	0.224138	0.0126	0.965104	0
2	99296356	99331137	-0.089228	0.017241	0	0	99331137	6	0.3363	-0.0322	-0.007	0.033591	0.017241	-0.0001	0.212893	0.258621	0.0012	0.431489	0.465517	0.0029	0.719593	0.189655	0.0119	0.961696	0.017241
3	22840580	23233765	-0.097183	0.017241	0	0	23233765	19	0.019	-0.3256	-0.0268	0.005149	0.051724	-0.0004	0.177109	0.327586	0.00125	0.400407	0.448276	0.0039	0.74905	0.241379	0.0111	0.956432	0.017241
3	32665325	32725253	-0.111568	0.034483	0.125	0	32665325	8	0.163	-0.0261	-0.0032	0.054643	0.017241	-0.0001	0.246982	0.241379	0.0021	0.510034	0.517241	0.0044	0.79041	0.310345	0.0558	0.99757	0.068966
3	39981454	39988535	-0.091864	0.017241	0	0	39981454	2	0.0221	-0.2851	-0.0085	0.02627	0.017241	-0.0004	0.177109	0.310345	0.0015	0.447639	0.465517	0.004	0.753255	0.258621	0.0167	0.981702	0.051724
3	48686345	49008546	-0.074702	0.181034	0.175	0	48686345	40	0.0462	-0.0933	-0.031	0.003429	0.155172	-0.0016	0.067283	0.413793	0.0011	0.36425	0.362069	0.0028	0.592797	0.206897	0.0278	0.989938	0.034483
3	66385227	66462651	-0.078821	0.017241	0	0	66462651	9	0.1477	-0.0129	-0.0106	0.02176	0.034483	-0.0001	0.246982	0.237548	0.0021	0.510034	0.503831	0.0042	0.770478	0.279693	0.0141	0.972698	0.021073
3	85351937	85430842	-0.096892	0.017241	0	0	85351937	10	0.0112	-0.3221	-0.013	0.016015	0.051724	-0.0002	0.220308	0.275862	0.0017	0.474051	0.482759	0.0038	0.736087	0.241379	0.0107	0.94419	0
3	98191829	98440227	-0.09871	0.017241	0	0	98440227	29	0.0175	-0.2637	-0.0215	0.009891	0.034483	-0.0002	0.220308	0.258621	0.00175	0.497965	0.482759	0.004	0.753255	0.258621	0.0112	0.960515	0.017241
3	114687701	114694769	-0.098262	0.017241	0	0	114687701	2	0.0112	-0.2965	-0.017	0.013115	0.034483	-0.0002	0.220308	0.258621	0.00175	0.497965	0.482759	0.0038	0.736087	0.241379	0.0107	0.94419	0
3	125517371	125543040	-0.091177	0.017241	0	0	125517371	4	0.2587	-0.0127	-0.0042	0.047646	0.017241	0.0001	0.266066	0.224138	0.00225	0.544635	0.534483	0.0049	0.810146	0.293103	0.0222	0.986399	0.068966
3	157002640	157003229	-0.087586	0.017241	0	0	157002640	2	0.0185	-0.2608	-0.0057	0.041672	0.017241	-0.0001	0.246982	0.241379	0.00215	0.528033	0.517241	0.004	0.753255	0.258621	0.0112	0.960515	0.017241
3	194102056	194111128	-0.126226	0.034483	0	0	194102056	2	0.1233	-0.2084	-0.05	0.001512	0.034483	0.0001	0.266066	0.206897	0.00175	0.497965	0.5	0.0033	0.695906	0.172414	0.0125	0.97035	0.017241
4	1483452	1490770	-0.092396	0.017241	0	0	1483452	2	0.0087	-0.425	-0.0192	0.003367	0.103448	-0.001	0.135066	0.362069	0.0016	0.334179	0.293103	0.004	0.59225	0.155172	0.0083	0.889543	0
4	33019952	33197178	-0.086067	0.017241	0.285714	0	33019952	7	0.0148	-0.3028	-0.0155	0.007325	0.051724	-0.0003	0.192424	0.293103	0.0021	0.382829	0.37931	0.005	0.68631	0.206897	0.0119	0.953855	0
4	38837412	40495657	-0.132953	0.137931	0.246988	0	39820710	166	0.0785	-0.1241	-0.0193	0.003045	0.086207	-0.0001	0.210764	0.293103	0.0021	0.382829	0.37931	0.0057	0.745673	0.224138	0.0283	0.996718	0.068966
4	83941716	84631193	-0.056211	0.051724	0	0	84593350	74	0.0725	-0.0467	-0.0288	0.002597	0.030522	0.001	0.286631	0.203868	0.0033	0.532836	0.554753	0.006	0.766831	0.26165	0.0256	0.995304	0.033551
4	84709041	84745960	-0.049766	0.034483	0	0	84745960	6	0.0725	-0.0539	-0.0044	0.027208	0.017241	0.001	0.286631	0.206897	0.0033	0.532836	0.551724	0.006	0.766831	0.258621	0.0148	0.973079	0.017241
4	99009326	99084133	-0.099498	0.017241	0	0	99084133	9	0.0148	-0.2558	-0.0044	0.027208	0.017241	0.0009	0.272159	0.206897	0.0033	0.532836	0.551724	0.006	0.766831	0.258621	0.0124	0.967773	0
4	130896908	130966096	-0.096326	0.017241	0	0	130896908	7	0.0148	-0.287	-0.0124	0.014601	0.034483	0.0009	0.272159	0.206897	0.0032	0.532836	0.534483	0.0058	0.748424	0.241379	0.0119	0.953855	0
4	139967560	140000817	-0.095543	0.017241	0	0	140000817	3	0.2428	-0.0124	-0.002	0.051029	0.011494	0.001	0.286631	0.183908	0.0033	0.532836	0.557471	0.006	0.766831	0.264368	0.0148	0.973079	0.022989
4	151539024	152333830	-0.065428	0.12069	0.426966	0	152211080	89	0.0588	-0.002	-0.0018	0.062657	0	0.001	0.286631	0.190043	0.0043	0.612838	0.600155	0.0063	0.804735	0.324099	0.0513	0.999042	0.130763
4	154469149	154706429	-0.044322	0.017241	0	0	154706429	23	0.0982	-0.0021	-0.002	0.051029	0	0.0007	0.260659	0.224138	0.0033	0.532836	0.534483	0.0053	0.728431	0.224138	0.0148	0.973079	0.017241
4	164781681	164886247	-0.118486	0.017241	0.333333	0	164865855	12	0.0303	-0.3424	-0.0483	0.001717	0.025862	0.0002	0.213626	0.25	0.0031	0.521717	0.508621	0.0051	0.703548	0.215517	0.0148	0.973079	0.008621
4	166005386	166012622	-0.100066	0.017241	0	0	166012622	2	0.0148	-0.3608	-0.0138	0.012003	0.034483	0.0006	0.242882	0.241379	0.0032	0.532836	0.517241	0.0053	0.728431	0.224138	0.0103	0.926461	0
5	39113420	39135772	-0.096415	0.017241	0	0	39135772	4	0.0091	-0.3486	-0.0159	0.01752	0.034483	-0.0005	0.203211	0.275862	0.00135	0.432875	0.465517	0.0038	0.731375	0.241379	0.0066	0.937756	0
5	53440813	53462895	-0.097677	0.017241	0	0	53462895	3	0.2059	-0.005	-0.0027	0.073582	0	0	0.266481	0.206897	0.00235	0.563598	0.534483	0.0042	0.76933	0.310345	0.0178	0.987896	0.034483
5	59751898	59807103	-0.096569	0.017241	0	0	59751898	7	0.2026	-0.005	-0.002	0.086535	0	0.0001	0.286984	0.172414	0.0025	0.589128	0.551724	0.0042	0.76933	0.310345	0.0236	0.993408	0.034483
5	109055292	109137730	-0.125604	0.034483	0	0	109137730	11	0.12	-0.0094	-0.0055	0.039134	0	0.0004	0.32165	0.155172	0.00245	0.582614	0.603448	0.0043	0.803754	0.310345	0.0983	0.999764	0.068966
5	113374769	113486685	-0.096772	0.017241	0	0	113486685	4	0.2832	-0.0094	-0.0055	0.039134	0	0.0004	0.32165	0.155172	0.00235	0.563598	0.603448	0.0042	0.76933	0.275862	0.0147	0.985067	0.034483
5	124993975	125109526	-0.095383	0.017241	0.4	0	124993975	5	0.014	-0.297	-0.0094	0.026001	0.017241	0.0001	0.286984	0.172414	0.00225	0.539315	0.534483	0.0041	0.757521	0.258621	0.0115	0.970922	0
6	20483031	20495745	-0.20261	0.034483	0	0	20483031	2	0.4237	-0.0726	-0.0021	0.086642	0.017241	-0.0005	0.216517	0.293103	0.0002	0.322275	0.362069	0.0037	0.757013	0.258621	0.2949	0.999981	0.068966
7	4042680	4049132	-0.074605	0.017241	0	0	4049132	2	0.0114	-0.2533	-0.0037	0.061102	0.017241	0	0.262421	0.189655	0.00175	0.478141	0.482759	0.0044	0.75111	0.258621	0.0094	0.945647	0
7	5634535	6475759	-0.076149	0.112069	0.277778	0	6475759	90	0.0575	-0.0711	-0.0336	0.007705	0.103448	-0.0004	0.172578	0.275862	0.00105	0.398501	0.413793	0.0028	0.657499	0.206897	0.0199	0.983704	0.034483
7	30985664	31011671	-0.116629	0.034483	0	0	30985664	4	0.2197	-0.0248	-0.0079	0.038822	0.017241	0	0.262421	0.189655	0.0019	0.503186	0.517241	0.0045	0.78114	0.293103	0.0636	0.999037	0.034483
7	40698232	40704076	-0.096791	0.086207	0	0	40704076	2	0.0308	-0.2052	-0.0211	0.012573	0.051724	-0.0003	0.188473	0.258621	0.00175	0.478141	0.482759	0.0044	0.75111	0.258621	0.0256	0.990154	0.051724
7	92530185	92562175	-0.089227	0.017241	0	0	92530185	2	0.0138	-0.2261	-0.0066	0.045459	0.017241	0.0003	0.294575	0.137931	0.0019	0.503186	0.517241	0.0037	0.728485	0.224138	0.0119	0.957557	0
7	101559723	101577482	-0.09842	0.215517	0.333333	0	101577482	3	0.0233	-0.2663	-0.0326	0.007891	0.068966	-0.0001	0.207538	0.189655	0.0018	0.478141	0.482759	0.0037	0.728485	0.241379	0.0144	0.971048	0.017241
7	106081805	106097791	-0.082054	0.017241	0	0	106097791	3	0.2603	-0.0105	-0.0024	0.069915	0	0.0009	0.365641	0.103448	0.0023	0.582702	0.586207	0.0045	0.78114	0.293103	0.0146	0.972277	0.017241
7	114566919	114637203	-0.100729	0.017241	0	0	114566919	5	0.0121	-0.282	-0.0426	0.002798	0.051724	-0.0001	0.207538	0.206897	0.0019	0.503186	0.517241	0.0037	0.728485	0.206897	0.0106	0.9497	0
7	123568304	123582613	-0.098598	0.017241	0	0	123568304	2	0.0126	-0.2775	-0.0426	0.002798	0.051724	-0.0001	0.207538	0.206897	0.0019	0.503186	0.517241	0.0037	0.728485	0.206897	0.0106	0.9497	0
7	128742873	128864009	-0.073406	0.086207	0	0	128742873	14	0.0982	-0.0426	-0.0345	0.007542	0.034483	0.0011	0.398501	0.103448	0.00255	0.61503	0.62069	0.0049	0.796917	0.310345	0.0345	0.994031	0.068966
7	142535994	142600760	-0.075528	0.5	0.25	0	142550692	12	0.0126	-0.2772	-0.0406	0.005225	0.057471	-0.0016	0.084857	0.396552	0.00065	0.333406	0.396552	0.0037	0.728485	0.224138	0.0116	0.955642	0
7	151709902	151743173	-0.11347	0.068966	0	0	151743173	4	0.0084	-0.1315	-0.0476	0.001797	0.086207	-0.0016	0.084857	0.413793	0.00075	0.36151	0.362069	0.0025	0.597862	0.12069	0.0066	0.890646	0
7	154703882	154711266	-0.095333	0.431034	0	0	154711266	2	0.0347	-0.373	-0.0297	0.008284	0.051724	-0.0012	0.094177	0.37931	0.00085	0.365641	0.413793	0.0033	0.680792	0.189655	0.0193	0.982528	0.034483
8	78602942	78683910	-0.097023	0.017241	0	0	78683910	4	0.0125	-0.2594	-0.045	0.003879	0.034483	0.0002	0.284736	0.224138	0.0027	0.577465	0.551724	0.0043	0.745696	0.224138	0.0111	0.946127	0
8	89764149	89780017	-0.192603	0.034483	0	0	89764149	2	0.0125	-0.966	-0.2867	0.000356	0.051724	-0.0006	0.228763	0.258621	0.00215	0.510294	0.5	0.0041	0.71925	0.189655	0.0111	0.946127	0
8	113318761	113362695	-0.505574	0.077586	0	0	113318761	6	0.2737	-0.0257	-0.0029	0.071649	0.017241	0.0004	0.326708	0.189655	0.0026	0.54148	0.551724	0.0062	0.831137	0.310345	0.2646	0.999906	0.091954
8	113947929	113998945	-0.140991	0.034483	0	0	113990631	7	0.1998	-0.3584	-0.02	0.021061	0.039409	0.0004	0.326708	0.194581	0.0025	0.530117	0.546798	0.0052	0.794559	0.305419	0.1683	0.999248	0.029557
9	14473319	14513910	-0.109591	0.034483	0	0	14513910	3	0.2135	-0.2111	-0.0129	0.041848	0.017241	0.0005	0.415155	0.086207	0.0016	0.612268	0.672414	0.0031	0.835447	0.344828	0.0446	0.994859	0.034483
10	3565769	3938715	-0.079064	0.137931	0	0	3938715	31	0.0371	-0.0818	-0.051	0.004779	0.137931	-0.0026	0.100252	0.431034	-0.00035	0.343375	0.344828	0.0019	0.604781	0.189655	0.012	0.954074	0.017241
10	35044863	35306329	-0.076711	0.017241	0.375	0	35044863	24	0.161	-0.0405	-0.0072	0.054885	0.017241	-0.0006	0.294858	0.206897	0.0008	0.506215	0.517241	0.0042	0.816995	0.327586	0.0319	0.989963	0.034483
10	49850426	49865286	-0.109483	0.017241	0	0	49865286	2	0.3376	-0.0622	-0.0342	0.009989	0.051724	-0.0009	0.241628	0.241379	0.0006	0.463544	0.482759	0.0034	0.760063	0.258621	0.0407	0.994008	0.034483
10	69887534	70529467	-0.0801	0.086207	0.25641	0	69887534	78	0.0767	-0.0715	-0.0456	0.006587	0.051724	-0.0013	0.194744	0.277851	0.0004	0.426899	0.446286	0.003	0.709239	0.222149	0.0351	0.991249	0.066976
10	75438517	76438835	-0.198436	0.12931	0	0	75733164	107	0.0978	-0.0516	-0.0291	0.010573	0.051724	-0.0009	0.241628	0.245569	0.0006	0.463544	0.478569	0.0033	0.75523	0.250725	0.0804	0.999052	0.140993
10	94616998	94623108	-0.155501	0.017241	0	0	94623108	2	0.0651	-0.2567	-0.0484	0.005959	0.034483	-0.0008	0.26628	0.206897	0.0013	0.562924	0.551724	0.003	0.709239	0.206897	0.0544	0.99511	0.034483
10	100678846	100695597	-0.19227	0.034483	0.333333	0	100678846	3	0.0268	-0.3259	-0.1888	2.5e-05	0.028736	-0.0007	0.277617	0.206897	0.0015	0.566978	0.568966	0.0031	0.72648	0.224138	0.0237	0.984134	0.034483
10	104613511	104729487	-0.099549	0.017241	0	0	104613511	15	0.1723	-0.0447	-0.0232	0.017434	0.034483	-0.0011	0.236665	0.258621	0.00095	0.535159	0.517241	0.0031	0.72648	0.206897	0.0226	0.982993	0.034483
10	104802128	104978969	-0.067292	0.034483	0	0	104802128	19	0.0235	-0.0754	-0.0685	0.003633	0.051724	-0.0011	0.236665	0.258621	0.00095	0.535159	0.517241	0.0031	0.72648	0.206897	0.0226	0.982993	0.034483
10	105140932	105207100	-0.122823	0.017241	0.083333	0	105140932	12	0.1708	-0.0754	-0.0107	0.041515	0.002874	-0.0008	0.26628	0.216954	0.0015	0.566978	0.576149	0.0033	0.75523	0.265805	0.0235	0.983912	0.051724
11	2118141	2138273	-0.144986	0.034483	0	0	2118141	6	0.2658	-0.021	-0.0137	0.035065	0.017241	-0.0019	0.166327	0.362069	0.00035	0.459629	0.465517	0.002	0.715489	0.204023	0.0899	0.999619	0.048851
11	22808522	23191355	-0.08919	0.913793	0	0	22892789	15	0.168	-0.0139	-0.0111	0.04012	0	0.0003	0.432809	0.086207	0.00165	0.655074	0.689655	0.0043	0.827723	0.351724	0.0081	0.963952	0.024138
11	24491893	24501193	-0.092844	0.913793	0	0	24501193	2	0.0081	-0.2268	-0.0139	0.032471	0.017241	0.0002	0.415348	0.103448	0.0015	0.626612	0.655172	0.003	0.773391	0.327586	0.0079	0.955988	0
11	46356798	46368460	-0.262957	0.051724	0	0	46368460	4	0.0215	-0.2711	-0.2127	0.000359	0.073276	-0.0004	0.316273	0.193966	0.0008	0.5356	0.564655	0.0028	0.763161	0.271552	0.0081	0.963952	0.017241
11	86673657	86703232	-0.178524	0.034483	0	0	86703232	5	0.255	-0.0086	-0.0046	0.099698	0	-0.0006	0.278347	0.193103	0.0006	0.487763	0.496552	0.003	0.773391	0.272414	0.1393	0.999674	0.031034
11	95855919	95916662	-0.098835	0.017241	0	0	95916662	5	0.0106	-0.2708	-0.011	0.041364	0.017241	-0.0007	0.24953	0.241379	0.00045	0.477789	0.448276	0.0026	0.740695	0.224138	0.0079	0.955988	0
11	106300312	106315704	-0.087302	0.017241	0	0	106300312	2	0.0106	-0.1781	-0.011	0.041364	0.017241	-0.0007	0.24953	0.241379	0.00055	0.487763	0.465517	0.0026	0.740695	0.241379	0.0079	0.955988	0
12	42221186	42271659	-0.085618	0.017241	0	0	42221186	4	0.0092	-0.3037	-0.0138	0.021906	0.034483	-0.0004	0.259218	0.224138	0.0007	0.455383	0.431034	0.0033	0.731521	0.224138	0.0072	0.912671	0
12	63340696	63346627	-0.300469	0.051724	0	0	63346627	2	0.2836	-0.051	-0.0046	0.050549	0.017241	0	0.306402	0.172414	0.0009	0.528156	0.534483	0.0038	0.7601	0.258621	0.2488	0.999622	0.068966
12	79157257	79246673	-0.098515	0.017241	0	0	79157257	11	0.015	-0.2704	-0.0092	0.032545	0.017241	-0.0003	0.284051	0.189655	0.0009	0.528156	0.517241	0.0033	0.731521	0.241379	0.011	0.965164	0
12	80122844	80154729	-0.097852	0.017241	0	0	80122844	5	0.015	-0.3615	-0.0092	0.032545	0.017241	-0.0003	0.284051	0.189655	0.0009	0.528156	0.517241	0.0033	0.731521	0.241379	0.011	0.965164	0
12	85219839	85227131	-0.095629	0.017241	0	0	85219839	2	0.015	-0.7743	-0.0092	0.032545	0.017241	-0.0003	0.284051	0.189655	0.0009	0.528156	0.517241	0.0038	0.7601	0.258621	0.011	0.965164	0
13	26194436	26412894	-0.15302	0.017241	0	0	26380898	13	0.0115	-0.1324	-0.0024	0.04635	0.02122	0.0001	0.268276	0.188329	0.0024	0.55418	0.535809	0.0042	0.747204	0.242706	0.0107	0.950256	0
13	49488307	49490751	-0.109059	0.017241	0	0	49488307	2	0.0446	-0.2869	-0.0368	0.001561	0.034483	0	0.251034	0.224138	0.0014	0.463821	0.465517	0.0033	0.693037	0.189655	0.0115	0.960047	0.017241
13	51437009	52254428	-0.072104	0.017241	0	0	52254428	81	0.163	-0.0037	-0.0026	0.042831	0	0.0001	0.268276	0.206897	0.00145	0.484005	0.482759	0.0035	0.718277	0.224138	0.0115	0.960047	0.017241
13	57068557	57092459	-0.076325	0.017241	0	0	57092459	3	0.1658	-0.0093	-0.0037	0.029663	0.017241	0	0.251034	0.241379	0.0017	0.518487	0.517241	0.0042	0.747204	0.241379	0.0115	0.960047	0.017241
13	95920370	96059769	-0.092764	0.017241	0	0	95920370	17	0.1692	-0.0156	-0.0037	0.029663	0.017241	-0.0004	0.196649	0.293103	0.00145	0.484005	0.482759	0.0042	0.747204	0.241379	0.0151	0.987418	0.051724
13	100922125	100931208	-0.093266	0.017241	0	0	100922125	2	0.0242	-0.359	-0.0274	0.001915	0.086207	-0.0006	0.180618	0.327586	0.00115	0.446579	0.448276	0.004	0.73797	0.241379	0.0138	0.978365	0.034483
14	55760331	55774605	-0.18857	0.034483	0	0	55760331	2	0.0126	-0.1844	-0.167	0.002371	0.051724	0	0.345705	0.137931	0.00115	0.582873	0.568966	0.003	0.793533	0.310345	0.0125	0.966266	0
15	42652975	42713054	-0.114059	0.017241	0	0	42652975	8	0.1973	-0.0749	-0.0192	0.027595	0.017241	-0.0021	0.193524	0.293103	-0.0005	0.458165	0.413793	0.0007	0.695994	0.206897	0.0208	0.985073	0.051724
15	66061186	66079121	-0.181068	0.034483	0	0	66061186	2	0.0072	-0.2507	-0.163	0.001365	0.068966	-0.002	0.221716	0.258621	-0.0004	0.464191	0.431034	0.0009	0.730438	0.224138	0.0045	0.925568	0
15	73241260	73252335	-0.126489	0.103448	0	0	73241260	2	0.1439	-0.0698	-0.0521	0.011684	0.068966	-0.0017	0.254248	0.206897	-0.0003	0.492185	0.465517	0.001	0.748779	0.241379	0.0398	0.994577	0.034483
15	73607678	73612608	-0.13807	0.051724	0	0	73607678	2	0.0398	-0.2417	-0.071	0.007103	0.051724	-0.0017	0.254248	0.206897	-0.0003	0.492185	0.482759	0.001	0.748779	0.224138	0.0072	0.95329	0.017241
16	23616107	23625475	-0.184831	0.034483	0	0	23620430	3	0.2621	-0.1855	-0.0455	0.007866	0.051724	-0.0054	0.171229	0.344828	-0.001	0.444292	0.477011	0.0026	0.794007	0.287356	0.029	0.988288	0.045977
16	69258100	69315011	-0.212998	0.051724	0	0	69308913	8	0.2416	-0.0218	-0.0138	0.06535	0	-0.0019	0.342384	0.103448	5e-05	0.565997	0.568966	0.004	0.859623	0.323276	0.1194	0.998985	0.081897
16	83080535	83141140	-0.083872	0.017241	0.285714	0	83080535	7	0.1568	-0.0395	-0.0237	0.021238	0.034483	-0.004	0.213758	0.293103	-0.0016	0.389084	0.362069	0.0005	0.614156	0.103448	0.0041	0.861764	0.017241
16	84301635	84353799	-0.322373	0.060345	0	0	84301635	6	0.1718	-0.0237	-0.0157	0.056619	0.017241	-0.004	0.213758	0.275862	-0.0014	0.408668	0.37931	0.0006	0.626115	0.155172	0.153	0.999404	0.068966
17	26161168	26229244	-0.095545	0.034483	0	0	26161168	9	0.0394	-0.134	-0.0681	0.002614	0.034483	-0.009	0.186356	0.293103	-0.0039	0.446456	0.448276	0.0026	0.730357	0.224138	0.0315	0.982293	0.051724
17	30706748	30797241	-0.075693	0.017241	0	0	30706748	12	0.047	-0.2778	-0.0257	0.035805	0.017241	-0.0087	0.192051	0.275862	-0.0036	0.454635	0.465517	0.0026	0.730357	0.241379	0.03	0.980883	0.034483
17	55053579	55399152	-0.085533	0.068966	0.166667	0	55053579	48	0.0528	-0.0834	-0.0672	0.003143	0.068966	-0.0071	0.275702	0.224138	-0.00245	0.547349	0.551724	0.0027	0.764561	0.258621	0.0495	0.990617	0.051724
17	74092252	74100080	-0.086208	0.017241	0	0	74092252	2	0.2118	-0.0374	-0.031	0.025183	0.017241	-0.0099	0.167874	0.344828	-0.0045	0.414126	0.396552	0.0009	0.664265	0.155172	0.0495	0.990617	0.034483
18	15079218	17731348	-0.097966	0.068966	0.123894	0	16839214	113	0.0913	-0.0474	-0.0083	0.034522	0.017089	-0.0014	0.259779	0.223985	0.0008	0.513255	0.541196	0.0025	0.780523	0.265334	0.0475	0.998265	0.102685
18	33075066	33628329	-0.0363	0.017241	0.404255	0	33628329	47	0.0756	-0.0265	-0.0221	0.015124	0.033749	-0.0014	0.259779	0.224138	0.0006	0.500194	0.5	0.0021	0.742242	0.224138	0.0078	0.96354	0.017241
18	56416996	56455369	-0.100958	0.017241	0	0	56416996	4	0.2336	-0.0141	-0.0051	0.060897	0	-0.0014	0.259779	0.224138	0.0008	0.513255	0.517241	0.0025	0.780523	0.258621	0.0101	0.977049	0.034483
19	58358875	58373174	-0.093027	0.017241	0	0	58373174	2	0.0254	-0.2155	-0.0669	0.007338	0.034483	-0.0128	0.201707	0.275862	-0.0053	0.455998	0.448276	0.0013	0.714541	0.224138	0.0124	0.957233	0.017241
20	25088248	25105162	-0.188957	0.034483	0	0	25088248	2	0.0036	-0.2019	-0.195	0.00033	0.068966	-0.0035	0.220525	0.258621	-0.0021	0.478383	0.448276	-0.0006	0.715351	0.206897	0.0031	0.914948	0
20	29896333	29907113	-0.09771	0.275862	0	0	29896333	3	0.1912	-0.0308	-0.0284	0.020087	0.034483	-0.0035	0.220525	0.258621	-0.00195	0.496921	0.465517	-0.0003	0.769235	0.258621	0.0363	0.993532	0.051724
20	56687800	56693066	-0.098678	0.224138	0	0	56687800	2	0.2612	-0.0337	-0.0303	0.014618	0.051724	-0.0041	0.181929	0.293103	-0.0022	0.427283	0.413793	-0.0009	0.671689	0.172414	0.0261	0.978008	0.034483
20	57678399	57686269	-0.115501	0.517241	0	0	57678399	2	0.0261	-0.3026	-0.051	0.003881	0.086207	-0.0043	0.160366	0.327586	-0.0024	0.39726	0.396552	-0.0009	0.671689	0.155172	0.02	0.973001	0.017241
21	17621635	17645814	-0.066043	0.017241	0	0	17645814	3	0.1655	-0.0046	-0.0043	0.131157	0	-0.002	0.335771	0.137931	-0.0001	0.63311	0.62069	0.0037	0.809576	0.344828	0.0326	0.989702	0.034483
21	33435903	33910856	-0.155589	0.068966	0.044776	0	33536053	67	0.0326	-0.147	-0.0718	0.001287	0.089038	-0.0024	0.247113	0.24421	-0.0016	0.490159	0.497169	0.0018	0.746641	0.238549	0.0101	0.970671	0.014411
