# Supplementary material for: Exploratory Analysis of the Copy Number Alterations in Glioblastoma Multiforme
Source: PLoS One. 2008 Dec 30;3(12):e4076. doi: 10.1371/journal.pone.0004076 (PMC2605252; doi:10.1371/journal.pone.0004076)
Supplement: Table S4 — List of the samples used and the tissues where it came from. A sample code is composed by two parts, the patient code and the tissue code. For instance, the sample TCGA-02-0001-01A can be devided in tow parts: TCGA-02-0001 (patient code) and -01A (tissue coide). Therefor, the samples TCGA-02-0001-01A and TCGA-02-0001-10A came from the same patient. For further information on the sample barcode, please refer the TCGA data description (http://tcga-data.nci.nih.gov/docs/TCGA_Data_Primer.pdf). (0.03 MB XLS) [file pone.0004076.s026.xls]

## Sheet: Sheet1
Sample	Tissue
TCGA-02-0001-01C	Tumor
TCGA-02-0002-01A	Tumor
TCGA-02-0003-01A	Tumor
TCGA-02-0006-01B	Tumor
TCGA-02-0007-01A	Tumor
TCGA-02-0009-01A	Tumor
TCGA-02-0010-01A	Tumor
TCGA-02-0011-01B	Tumor
TCGA-02-0014-01A	Tumor
TCGA-02-0021-01A	Tumor
TCGA-02-0024-01B	Tumor
TCGA-02-0027-01A	Tumor
TCGA-02-0028-01A	Tumor
TCGA-02-0033-01A	Tumor
TCGA-02-0034-01A	Tumor
TCGA-02-0037-01A	Tumor
TCGA-02-0038-01A	Tumor
TCGA-02-0043-01A	Tumor
TCGA-02-0046-01A	Tumor
TCGA-02-0047-01A	Tumor
TCGA-02-0052-01A	Tumor
TCGA-02-0054-01A	Tumor
TCGA-02-0055-01A	Tumor
TCGA-02-0057-01A	Tumor
TCGA-02-0058-01A	Tumor
TCGA-02-0060-01A	Tumor
TCGA-02-0064-01A	Tumor
TCGA-02-0069-01A	Tumor
TCGA-02-0071-01A	Tumor
TCGA-02-0074-01A	Tumor
TCGA-02-0075-01A	Tumor
TCGA-02-0080-01A	Tumor
TCGA-02-0083-01A	Tumor
TCGA-02-0085-01A	Tumor
TCGA-02-0086-01A	Tumor
TCGA-02-0087-01A	Tumor
TCGA-02-0089-01A	Tumor
TCGA-02-0099-01A	Tumor
TCGA-02-0102-01A	Tumor
TCGA-02-0106-01A	Tumor
TCGA-02-0107-01A	Tumor
TCGA-02-0111-01A	Tumor
TCGA-02-0113-01A	Tumor
TCGA-02-0114-01A	Tumor
TCGA-02-0115-01A	Tumor
TCGA-02-0116-01A	Tumor
TCGA-02-0117-01A	Tumor
TCGA-02-0117-10A	Blood
TCGA-02-0258-01A	Tumor
TCGA-02-0260-01A	Tumor
TCGA-02-0266-01A	Tumor
TCGA-02-0269-01B	Tumor
TCGA-02-0271-01A	Tumor
TCGA-02-0281-01A	Tumor
TCGA-02-0285-01A	Tumor
TCGA-02-0289-01A	Tumor
TCGA-02-0290-01A	Tumor
TCGA-02-0317-01A	Tumor
TCGA-02-0321-01A	Tumor
TCGA-02-0324-01A	Tumor
TCGA-02-0325-01A	Tumor
TCGA-02-0326-01A	Tumor
TCGA-02-0330-01A	Tumor
TCGA-02-0332-01A	Tumor
TCGA-02-0333-01A	Tumor
TCGA-02-0337-01A	Tumor
TCGA-02-0338-01A	Tumor
TCGA-02-0339-01A	Tumor
TCGA-02-0422-01A	Tumor
TCGA-02-0430-01A	Tumor
TCGA-02-0432-01A	Tumor
TCGA-02-0439-01A	Tumor
TCGA-02-0440-01A	Tumor
TCGA-02-0446-01A	Tumor
TCGA-02-0451-01A	Tumor
TCGA-02-0456-01A	Tumor
TCGA-06-0119-01A	Tumor
TCGA-06-0119-10A	Blood
TCGA-06-0121-01A	Tumor
TCGA-06-0122-01A	Tumor
TCGA-06-0122-10A	Blood
TCGA-06-0124-10A	Blood
TCGA-06-0125-01A	Tumor
TCGA-06-0125-10A	Blood
TCGA-06-0126-01A	Tumor
TCGA-06-0126-10A	Blood
TCGA-06-0128-01A	Tumor
TCGA-06-0128-10A	Blood
TCGA-06-0129-01A	Tumor
TCGA-06-0129-10A	Blood
TCGA-06-0130-01A	Tumor
TCGA-06-0130-10A	Blood
TCGA-06-0132-01A	Tumor
TCGA-06-0132-10A	Blood
TCGA-06-0133-01A	Tumor
TCGA-06-0137-01A	Tumor
TCGA-06-0137-10A	Blood
TCGA-06-0138-01A	Tumor
TCGA-06-0138-10C	Blood
TCGA-06-0139-01A	Tumor
TCGA-06-0139-10A	Blood
TCGA-06-0140-01A	Tumor
TCGA-06-0140-10A	Blood
TCGA-06-0141-01A	Tumor
TCGA-06-0141-10A	Blood
TCGA-06-0142-01A	Tumor
TCGA-06-0142-10A	Blood
TCGA-06-0143-01A	Tumor
TCGA-06-0143-10A	Blood
TCGA-06-0145-01A	Tumor
TCGA-06-0145-10A	Blood
TCGA-06-0146-01A	Tumor
TCGA-06-0147-01A	Tumor
TCGA-06-0147-10A	Blood
TCGA-06-0148-01A	Tumor
TCGA-06-0148-10A	Blood
TCGA-06-0149-01A	Tumor
TCGA-06-0150-01A	Tumor
TCGA-06-0150-10A	Blood
TCGA-06-0151-01A	Tumor
TCGA-06-0151-10A	Blood
TCGA-06-0154-01A	Tumor
TCGA-06-0154-10A	Blood
TCGA-06-0156-01A	Tumor
TCGA-06-0156-10A	Blood
TCGA-06-0157-01A	Tumor
TCGA-06-0157-10A	Blood
TCGA-06-0158-01A	Tumor
TCGA-06-0158-10A	Blood
TCGA-06-0159-01A	Tumor
TCGA-06-0159-10A	Blood
TCGA-06-0160-01A	Tumor
TCGA-06-0160-10A	Blood
TCGA-06-0162-01A	Tumor
TCGA-06-0164-01A	Tumor
TCGA-06-0165-01A	Tumor
TCGA-06-0165-10A	Blood
TCGA-06-0166-01A	Tumor
TCGA-06-0166-10A	Blood
TCGA-06-0167-01A	Tumor
TCGA-06-0167-10A	Blood
TCGA-06-0168-01A	Tumor
TCGA-06-0168-10A	Blood
TCGA-06-0169-01A	Tumor
TCGA-06-0169-10A	Blood
TCGA-06-0171-01A	Tumor
TCGA-06-0171-10A	Blood
TCGA-06-0173-01A	Tumor
TCGA-06-0173-10B	Blood
TCGA-06-0174-01A	Tumor
TCGA-06-0174-10B	Blood
TCGA-06-0175-01A	Tumor
TCGA-06-0176-01A	Tumor
TCGA-06-0176-10A	Blood
TCGA-06-0177-01A	Tumor
TCGA-06-0178-01A	Tumor
TCGA-06-0178-10B	Blood
TCGA-06-0179-01A	Tumor
TCGA-06-0182-01A	Tumor
TCGA-06-0184-01A	Tumor
TCGA-06-0184-10B	Blood
TCGA-06-0185-01A	Tumor
TCGA-06-0185-10B	Blood
TCGA-06-0187-01A	Tumor
TCGA-06-0187-10B	Blood
TCGA-06-0188-01A	Tumor
TCGA-06-0188-10B	Blood
TCGA-06-0189-01A	Tumor
TCGA-06-0189-10A	Blood
TCGA-06-0190-01A	Tumor
TCGA-06-0190-10B	Blood
TCGA-06-0194-01A	Tumor
TCGA-06-0195-01B	Tumor
TCGA-06-0197-01A	Tumor
TCGA-06-0197-10A	Blood
TCGA-06-0201-01A	Tumor
TCGA-06-0201-10A	Blood
TCGA-06-0206-01A	Tumor
TCGA-06-0206-10A	Blood
TCGA-06-0208-01A	Tumor
TCGA-06-0208-10A	Blood
TCGA-06-0209-01A	Tumor
TCGA-06-0209-10A	Blood
TCGA-06-0210-01A	Tumor
TCGA-06-0210-10A	Blood
TCGA-06-0211-01A	Tumor
TCGA-06-0211-10A	Blood
TCGA-06-0213-01A	Tumor
TCGA-06-0213-10A	Blood
TCGA-06-0214-01A	Tumor
TCGA-06-0214-10A	Blood
TCGA-06-0216-01A	Tumor
TCGA-06-0216-10A	Blood
TCGA-06-0219-01A	Tumor
TCGA-06-0219-10A	Blood
TCGA-06-0221-01A	Tumor
TCGA-06-0221-10A	Blood
TCGA-06-0237-01A	Tumor
TCGA-06-0237-10A	Blood
TCGA-06-0240-01A	Tumor
TCGA-06-0240-10A	Blood
TCGA-06-0241-01A	Tumor
TCGA-06-0241-10A	Blood
TCGA-06-0394-01A	Tumor
TCGA-06-0397-01A	Tumor
TCGA-06-0402-01A	Tumor
TCGA-06-0409-01A	Tumor
TCGA-06-0410-01A	Tumor
TCGA-06-0412-01A	Tumor
TCGA-06-0413-01A	Tumor
TCGA-06-0414-01A	Tumor
TCGA-07-0227-20A	Blood
TCGA-08-0509-01A	Tumor
TCGA-08-0510-01A	Tumor
TCGA-08-0511-01A	Tumor
TCGA-08-0512-01A	Tumor
TCGA-08-0514-01A	Tumor
TCGA-08-0516-01A	Tumor
TCGA-08-0517-01A	Tumor
TCGA-08-0518-01A	Tumor
TCGA-08-0520-01A	Tumor
TCGA-08-0521-01A	Tumor
TCGA-08-0522-01A	Tumor
TCGA-08-0524-01A	Tumor
TCGA-08-0525-01A	Tumor
TCGA-08-0529-01A	Tumor
TCGA-08-0531-01A	Tumor
